# Supplementary material for: The ocular symptoms and signs during the COVID-19 pandemic
Source: PLoS One. 2022 Oct 20;17(10):e0276435. doi: 10.1371/journal.pone.0276435 (PMC9584361; doi:10.1371/journal.pone.0276435)
Supplement: S1 Table — (XLSX) [file pone.0276435.s001.xlsx]

## Sheet: data set
	#	age	male1:female0	dryness	fatigue	photphobia	pain	irritation	blurr	Lacrimation															shortBUT(1,0)	low Schirmer(0,1)	low Meniscometry(0,1)				Positive corneal staining(0,1)		year		covid(0,1)			SEOD（Diopter）X100
	1	67	1	0	0	0	0	1	1	0		7	7	6	6	0	15						2	0	0	0					0		2019		0			0
	2	75	1	0	0	0	0	0	1	0				2	2	2	15						1	0	1						1		2019		0			-50
	3	70	0	0	0	0	0	0	0	1		27	25	1	1	0	15						0	0	1	0					0		2019		0			-100
	4	62	0	0	1	1	0	0	0	0				1	1	0	15						2	0	1						0		2019		0			50
	5	79	0	0	0	0	0	0	0	0		30	22	6	6	0	15	8	8				0	0	0	0	0				0		2019		0			100
	6	50	1	1	0	0	0	1	0	0		30	30	1	1	1	15						2	0	1	0					1		2019		0			-850
	7	72	1	0	0	0	0	0	0	0				1	1	0	15						0	0	1						0		2019		0			-675
	8	44	0	1	0	0	0	0	0	0				6	6	0	15						1	0	0						0		2019		0			-175
	9	62	1	0	0	0	0	0	1	0				6	6	0	15						1	0	0						0		2019		0			-50
	10	90	0	0	0	0	0	0	1	0				2	2	1	15						1	0	1						1		2019		0			200
	11	76	1	0	0	0	0	1	0	0		9	15	2	2	0	15						1	0	1	0					0		2019		0			100
	12	74	0	0	0	1	0	0	1	0		21	20	2	2	0	8						2	1	1	0					0		2019		0			-75
	13	72	0	0	0	0	0	0	0	0				6	6	0	15						0	0	0						0		2019		0			75
	14	78	0	0	0	0	0	0	0	0				6	6	1	15						0	0	0						1		2019		0			125
	15	48	0	0	1	0	0	0	1	0				4	4	0	15						2	0	1						0		2019		0			-1400
	16	86	0	0	0	0	0	0	0	0		9	7	3	3	0	8	4	2				0	1	1	0	0				0		2019		0			600
	17	76	0	0	0	1	0	0	0	0				2	2	0	15						1	0	1						0		2019		0			125
	18	76	0	1	1	0	0	1	1	0		6	16	2	2	1	15						4	0	1	0					1		2019		0			200
	19	69	0	0	0	0	0	0	0	0		12	25	2	2	1	15						0	0	1	0					1		2019		0			0
	20	73	1	1	0	0	0	0	1	0				6	6	0	15						2	0	0						0		2019		0			75
	21	75	1	0	0	0	0	0	0	0				6	6	0	15						0	0	0						0		2019		0			0
	22	77	1	0	0	0	0	1	0	0				6	6	0	15						1	0	0						0		2019		0			-25
	23	75	1	0	0	0	0	0	0	0				6	6	0	15	0	0				0	0	0		1				0		2019		0			100
	24	56	0	0	0	0	0	1	0	0		35	35	2	2	0	15						1	0	1	0					0		2019		0			-150
	25	54	0	1	1	0	0	1	1	1				2	2	0	15						4	0	1						0		2019		0			0
	26	82	1	0	0	0	0	0	1	0				6	6	0	15						1	0	0						0		2019		0			-350
	27	85	0	0	0	0	0	0	0	0				6	6	0	15	1	1				0	0	0		1				0		2019		0			-25
	28	37	1	0	1	0	0	0	1	0		18	30	0	0	0	15						2	0	1	0					0		2019		0			0
	29	84	1	0	0	0	0	0	0	0				6	6	0	15						0	0	0						0		2019		0			-150
	30	48	0	0	1	1	0	0	0	0				6	6	0	15						2	0	0						0		2019		0			-100
	31	64	0	1	1	0	0	0	0	0				1	1	2	15						2	0	1						1		2019		0			-75
	32	75	0	0	0	0	0	0	0	0		16	11	2	2	0	15	2	2				0	0	1	0	1				0		2019		0			-75
	33	24	0	1	0	1	0	0	0	0				2	2	1	15						2	0	1						1		2019		0			-200
	34	67	1	0	1	0	0	0	1	0				6	6	0	15						2	0	0						0		2019		0			25
	35	72	0	0	0	0	0	0	0	0		15	10	2	2	0	15	4	3				0	0	1	0	0				0		2019		0			50
	36	48	0	0	0	0	0	0	0	0				3	3	0	15						0	0	1						0		2019		0			-650
	37	75	0	0	0	0	0	0	0	0		16	16	5	2	1	15						0	0	1	0					1		2019		0			-50
	38	82	1	0	0	0	0	0	0	0		6	5	2	2	0	15						0	0	1	0					0		2019		0			0
	39	70	1	0	1	1	1	1	1	0		7	23	1	1	0	15						5	0	1	0					0		2019		0			-25
	40	73	1	0	0	0	0	0	0	0				3	4	0	15						0	0	1						0		2019		0			-75
	41	42	0	0	1	0	0	0	1	0		17	18										2			0							2019		0			-550
	42	67	1	0	0	0	0	0	1	0				1	1	0	15						1	0	1						0		2019		0			-100
	43	71	1	0	0	0	0	0	1	0				1	1	0	15						1	0	1						0		2019		0			200
	44	68	0	0	0	0	0	0	0	0				0	0	0	15						0	0	1						0		2019		0			-75
	45	77	0	0	1	0	0	0	0	0				1	1	1	15						1	0	1						1		2019		0			300
	46	50	1	0	0	0	0	0	0	0				6	6	0	15						0	0	0						0		2019		0			-50
	47	39	1	0	1	0	0	0	0	0				6	6	0	15						1	0	0						0		2019		0			0
	48	73	0	1	0	1	0	0	1	0				4	4	0	15						3	0	1						0		2019		0			-150
	49	65	0	0	0	0	0	0	0	0				1	1	1	15						0	0	1						1		2019		0			200
	50	82	1	0	0	0	0	0	0	0				1	1	2	15						0	0	1						1		2019		0			-225
	51	77	1	1	0	0	0	1	0	0				6	6	0	15						2	0	0						0		2019		0			125
	52	69	0	0	0	0	0	0	0	0				4	4	0	15						0	0	1						0		2019		0			125
	53	77	0	0	0	0	0	1	0	0		4	4	6	6	1	15	5	4				1	0	0	1	0				0		2019		0			25
	54	73	0	0	0	0	0	0	0	0				6	6	0	15						0	0	0						0		2019		0			-350
	55	48	0	0	0	0	0	0	0	0							15						0	0							0		2019		0			-250
	56	26	0	1	0	1	0	1	0	0				3	3	1	15						3	0	1						1		2019		0			-425
	57	51	0	1	0	0	0	0	0	0				6	6	0	15						1	0	0						0		2019		0			-125
	58	76	0	1	0	0	0	1	1	1		12	8	2	2	1	15	0	0				3	0	1	0	1				1		2019		0			350
	59	52	1	0	0	0	0	0	0	0				2	2	0	15						0	0	1						0		2019		0			0
	60	76	0	0	0	1	0	0	1	0				6	6	0	15						2	0	0						0		2019		0			0
	61	6	1	0	0	0	0	0	0	0				6	6	0	15						0	0	0						0		2019		0			-25
	62	86	1	0	0	0	0	1	0	0				1	6	1	15						1	0	1						1		2019		0			125
	63	76	1	0	0	0	0	0	0	1				3	3	0	15						0	0	1						0		2019		0			300
	64	64	0	0	1	0	0	0	0	0		7	1	2	2	0	15						1	0	1	0					0		2019		0			-25
	65	86	0	0	0	0	0	0	0	1				6	6	1	15						0	0	0						1		2019		0			0
	66	61	0	1	0	1	0	0	1	0		9	13	3	3	0	15	3	1				3	0	1	0	0				0		2019		0			-50
	67	78	0	0	0	0	0	0	1	0				1	1	1	15						1	0	1						1		2019		0			200
	68	82	0	0	1	1	0	0	0	0		5	5	1	1	1	15						2	0	1	1					1		2019		0			100
	69	56	0	1	0	0	1	0	0	0							15						2	0							0		2019		0			-400
	70	75	0	0	0	0	0	0	1	0				3	3	0	15						1	0	1						0		2019		0			200
	71	54	0	1	0	0	0	0	0	0		7	6	1	1	0	8						1	1	1	0					0		2019		0			-650
	72	70	0	1	0	0	0	0	1	0				2	2	0	15						2	0	1						0		2019		0			0
	73	75	0	0	1	1	0	0	0	0				2	2	0	8	4	0				2	1	1		0				0		2019		0			-475
	74	54	0	1	0	0	0	1	0	0				1	1	1	15						2	0	1						1		2019		0			-600
	75	16	1	0	0	0	0	0	0	0				6	6	0	15						0	0	0						0		2019		0			-625
	76	74	1	0	1	0	0	0	0	0				6	6	0	15						1	0	0						0		2019		0			150
	77	73	0	0	0	1	0	0	0	1				6	3	0	15						1	0	0						0		2019		0			300
	78	61	1	1	0	0	0	0	1	0				1	1	0	15						2	0	1						0		2019		0			-300
	79	58	0	1	1	1	1	1	1	0		12	15	0	0	0	15	0	0				6	0	1	0	1				0		2019		0			0
	80	75	0	1	1	0	1	0	0	0				6	6	0	15						3	0	0						0		2019		0			250
	81	11	1	0	0	0	0	0	0	0				6	6	0	15						0	0	0						0		2019		0			-25
	82	13	0	0	0	0	0	0	0	0				6	6	0	15						0	0	0						0		2019		0			-50
	83	75	0	0	0	0	0	0	0	1		9	9	3	3	1	15	4	1				0	0	1	0	0				0		2019		0			125
	84	69	0	0	0	0	0	0	0	0				6	6	0	15						0	0	0						0		2019		0			-375
	85	56	0	0	0	0	0	0	1	0		30	35	6	6	0	15	8	8				1	0	0	0	0				0		2019		0			-1550
	86	19	1	1	1	1	1	1	1	0				6	6	2	15						6	0	0						1		2019		0			25
	87	46	0	1	1	0	0	1	1	0				3	3	1	15						4	0	1						1		2019		0			-250
	88	75	0	1	1	1	1	1	1	0				1	1	2	15						6	0	1						1		2019		0			300
	89	70	1	0	0	1	0	0	0	0				2	2	0	15						1	0	1						0		2019		0			-250
	90	66	1	0	0	0	0	0	1	0				6	6	0	15						1	0	0						0		2019		0			-350
	91	47	0	1	0	0	0	1	1	0		15	15	1	1	0	15						3	0	1	0					0		2019		0			50
	92	72	0	0	0	0	0	0	0	0				6	6	0	15						0	0	0						0		2019		0			250
	93	65	0	1	1	0	0	1	1	0				3	1	0	15						4	0	1						0		2019		0			50
	94	62	0	0	0	0	0	0	0	0				3	3	0	15	0	0				0	0	1		1				0		2019		0			-150
	95	42	1	0	0	0	0	0	0	0				6	6	0	15						0	0	0						0		2019		0			-50
	96	70	1	0	0	1	0	0	0	0				6	6	0	15						1	0	0						0		2019		0			100
	97	54	0	0	0	0	0	0	0	0				2	2	0	15						0	0	1						0		2019		0			-700
	98	76	1	0	0	0	0	1	0	0				1	1	0	15						1	0	1						0		2019		0			225
	99	62	0	0	0	0	0	1	0	0				2	2	1	15						1	0	1						1		2019		0			200
	100	79	1	0	0	0	0	0	0	0				6	6	0	15						0	0	0						0		2019		0			200
	101	74	1	0	0	0	0	0	0	0				6	2	0	15						0	0	0						0		2019		0			-250
	102	80	0	0	0	0	0	0	1	0		11	5	1	1	0	15						1	0	1	0					0		2019		0			0
	103	57	0	0	1	0	0	0	0	0		10	11	1	1	0	15	0	0				1	0	1	0	1				0		2019		0			0
	104	58	1	0	1	1	0	0	0	0				6	6	0	15						2	0	0						0		2019		0			125
	105	84	1	0	0	0	0	0	0	0				5	5	0	15						0	0	1						0		2019		0			100
	106	76	1	0	0	0	0	0	0	0				6	6	0	15						0	0	0						0		2019		0			0
	107	56	0	0	0	0	0	0	0	0				4	4	0	15	1	1				0	0	1		1				0		2019		0			-250
	108	59	0	0	1	1	0	0	1	0				2	2	0	15						3	0	1						0		2019		0			-225
	109	61	0	0	0	1	0	0	0	0				2	2	0	15						1	0	1						0		2019		0			75
	110	88	1	0	0	0	0	0	0	0				2	2	0	15						0	0	1						0		2019		0			100
	111	48	0	1	0	0	0	0	0	0				1	1	0	15						1	0	1						0		2019		0			-600
	112	71	0	1	0	0	0	0	0	0				1	1	0	15						1	0	1						0		2019		0			0
	113	73	0	1	0	0	0	0	0	0		17	16	2	2	0	15	0	0				1	0	1	0	1				0		2019		0			-150
	114	72	0	1	1	1	0	0	1	0		27	35	2	2	0	15	4	1				4	0	1	0	0				0		2019		0			0
	115	50	0	0	0	0	0	0	0	0				6	6	1	15						0	0	0						1		2019		0			325
	116	25	0	0	0	0	0	0	0	0				2	2	0	15						0	0	1						0		2019		0			-275
	117	45	0	0	1	0	0	0	0	0				1	1	0	15						1	0	1						0		2019		0			50
	118	17	0	0	0	0	0	0	0	0				6	6	0	15						0	0	0						0		2019		0			-375
	119	89	0	0	0	0	0	0	0	1				2	2	0	15						0	0	1						0		2019		0			-150
	120	54	0	1	0	0	0	0	0	0				2	2	0	5						1	1	1						0		2019		0			-175
	121	40	0	1	1	0	1	1	1	0				3	3	1	15						5	0	1						1		2019		0			-550
	122	77	1	0	0	0	0	1	0	0				6	6	0	15	0	0				1	0	0		1				0		2019		0			150
	123	57	0	0	0	0	0	0	0	0				6	6	0	15						0	0	0						0		2019		0			-525
	124	75	1	1	0	0	0	0	0	0				6	6	1	15						1	0	0						1		2019		0			-100
	125	11	0	1	0	0	0	0	0	0				3	3	0	5						1	1	1						0		2019		0			150
	126	81	0	0	1	1	0	0	1	0				4	4	0	5	1	1				3	1	1		1				0		2019		0			-50
	127	66	1	0	1	0	0	0	0	0				6	2	0	18						1	0	0						0		2019		0			0
	128	45	0	1	1	0	0	0	1	0				2	2	0	15						3	0	1						0		2019		0			-200
	129	62	0	0	1	0	0	0	0	0		0	1	2	2	0	15						1	0	1	1					0		2019		0			0
	130	54	0	1	0	0	0	0	1	0				1	1	0	15						2	0	1						0		2019		0			-25
	131	83	1	0	0	0	0	0	0	0				6	6	0	15						0	0	0						0		2019		0			225
	132	61	1	0	0	0	0	0	0	0				6	4	2	15						0	0	0						1		2019		0			-200
	133	66	0	0	0	1	0	0	1	0				6	6	0	15	0	0				2	0	0		1				0		2019		0			-425
	134	84	1	0	0	0	0	0	0	0		15	6	6	6	0	15						0	0	0	0					0		2019		0			0
	135	79	1	1	0	0	0	0	1	0				0	0	0	15						2	0	1						0		2019		0
	136	74	0	1	0	0	0	0	0	0		3	5	6	2	0	15	3	1				1	0	0	1	0				0		2019		0			25
	137	83	0	1	1	1	1	1	1	0				2	2	2	8	0	0				6	1	1		1				1		2019		0			0
	138	73	0	0	1	0	0	0	0	0				6	1	1	15						1	0	0						0		2019		0			0
	139	75	0	0	0	0	0	0	0	0				2	2	0	15	0	0				0	0	1		1				0		2019		0			0
	140	66	1	0	0	0	0	1	0	0				3	3	1	15						1	0	1						1		2019		0			-150
	141	32	1	0	0	0	0	0	0	0				6	6	0	15						0	0	0						0		2019		0			50
	142	64	1	1	1	1	0	1	1	0				1	1	0	15						5	0	1						0		2019		0			-50
	143	52	0	1	0	0	0	1	0	0		7	21	1	1	0	15						2	0	1	0					0		2019		0			-300
	144	65	0	0	0	0	0	0	0	0				1	1	0	15						0	0	1						0		2019		0			125
	145	50	0	1	1	1	1	1	0	0				1	1	0	15						5	0	1						0		2019		0			-150
	146	74	1	0	0	1	0	0	0	0				6	6	0	15						1	0	0						0		2019		0			200
	147	72	1	0	0	0	0	0	0	0				6	6	0	15						0	0	0						0		2019		0			75
	148	72	1	0	0	0	0	0	0	0				6	6	0	15						0	0	0						0		2019		0			150
	149	67	0	1	0	0	1	1	0	0				3	3	0		6	3				3		1		0				0		2019		0			200
	150	55	0	0	0	0	0	0	0	0		19	13	4	4	0	8						0	1	1	0					0		2019		0			150
	151	80	0	0	0	0	0	0	1	0				2	2	0	5						1	1	1						0		2019		0			-150
	152	70	0	1	0	1	0	1	1	0		7	13	1	1	1	8						4	1	1	0					1		2019		0			-50
	153	63	1	0	0	1	0	0	1	0				4	1	0	15						2	0	1						0		2019		0			200
	154	78	0	1	1	0	1	0	1	0		13	7	1	1	1	15	0	0				4	0	1	0	1				1		2019		0			50
	155	52	0	1	1	0	0	0	0	0				1	1	1	15	4	3				2	0	1		0				1		2019		0			-350
	156	79	0	1	1	1	0	0	1	0				3	6	0	8						4	1	1						0		2019		0			400
	157	86	1	0	0	0	0	0	0	0				6	6	0	15						0	0	0						0		2019		0			75
	158	83	0	1	0	0	0	0	0	0				4	4	0	15	0	0				1	0	1		1				0		2019		0			-800
	159	78	0	0	1	0	0	0	0	0		20	25	2	2	0	15						1	0	1	0					0		2019		0			-75
	160	90	0	0	0	0	0	0	0	0				2	2	1	15	10	10				0	0	1		0				1		2019		0			0
	161	56	0	1	1	0	0	1	0	0		35	35	1	1	0	15	0	0				3	0	1	0	1				0		2019		0			-75
	162	62	1	0	0	1	0	0	0	0				2	2	0	15						1	0	1						0		2019		0			50
	163	74	1	1	0	0	0	1	0	0		18	20	0	0	2	15	0	0				2	0	1	0	1				1		2019		0			125
	164	53	0	1	1	1	1	1	1	1		25	22	3	3	0	15	3	1				6	0	1	0	0				0		2019		0			75
	165	70	1	1	0	0	0	1	0	0				3	3	0	15						2	0	1						0		2019		0			225
	166	77	0	0	0	0	0	0	1	0				4	4	0	8						1	1	1						0		2019		0			225
	167	72	0	1	0	0	0	1	0	0		6	7	4	4	2	15	0	0				2	0	1	0	1				1		2019		0			-25
	168	75	0	0	0	0	0	0	0	0				1	1	0	15						0	0	1						0		2019		0			-75
	169	63	0	0	1	0	0	0	0	0				2	2	0	15						1	0	1						0		2019		0			-25
	170	85	1	0	0	0	0	0	1	1				3	3	1	8						1	1	1						1		2019		0			225
	171	66	0	0	0	1	0	0	1	0				2	2	0	15						2	0	1						0		2019		0			-250
	172	50	0	1	1	0	0	1	0	0		26	15	3	3	1	15						3	0	1	0					1		2019		0			-500
	173	77	1	1	0	0	0	1	0	0				6	6	0	15						2	0	0						0		2019		0			-75
	174	11	1	0	0	0	0	0	0	0				6	6	0	15						0	0	0						0		2019		0			100
	175	73	0	0	0	0	0	1	0	1		6	15	2	2	1	15	1	1				1	0	1	0	1				0		2019		0			-175
	176	69	1	0	0	1	0	0	1	0				1	1	0	15						2	0	1						0		2019		0			150
	177	66	0	0	0	0	0	0	0	0		15	16	1	1	0	15						0	0	1	0					0		2019		0			-375
	178	77	1	0	0	1	0	0	0	0				4	2	0	15						1	0	1						0		2019		0			-700
	179	27	1	1	0	0	0	1	1	0				1	1	2	15						3	0	1						1		2019		0			-475
	180	76	0	0	0	1	0	0	0	0				2	2	0	15						1	0	1						0		2019		0			125
	181	65	0	0	1	1	0	0	1	1				3	3	1	15						3	0	1						1		2019		0			100
	182	39	1	0	0	0	0	0	0	0				6	6	0	15						0	0	0						0		2019		0			-550
	183	79	0	1	0	1	1	0	0	0				4	1	0	15	4	2				3	0	1		0				0		2019		0			-25
	184	57	0	1	1	1	1	1	0	0		2	5	1	1	0	15						5	0	1	1					0		2019		0			-75
	185	66	1	0	1	0	0	0	0	0		6	2	3	3	0	15						1	0	1	0					0		2019		0			325
	186	44	1	0	0	0	1	0	0	0		16	27	3	3	1	15						1	0	1	0					1		2019		0			-225
	187	74	1	1	0	0	0	1	0	0				6	6	0	15						2	0	0						0		2019		0			50
	188	77	0	1	0	0	0	0	0	0				2	2	1	15	4	3				1	0	1		0				1		2019		0			-350
	189	75	0	0	1	1	0	0	1	0				3	3	1	15	3	3				3	0	1		0				0		2019		0			-50
	190	69	0	0	0	0	0	0	1	0		12	22	3	3	1	15	0	0				1	0	1	0	1				1		2019		0			-600
	191	17	0	1	0	0	0	1	0	0		35	35	4	4	0	15						2	0	1	0					0		2019		0			-200
	192	72	0	0	1	0	0	0	1	0		35	35	2	2	0	15	0	0				2	0	1	0	1				0		2019		0			-75
	193	66	0	1	0	0	1	0	0	0				1	1	0	15						2	0	1						0		2019		0			-525
	194	54	0	0	0	1	0	0	1	0		10	10	1	1	0	15	0	0				2	0	1	0	1				0		2019		0			0
	195	69	0	0	0	0	0	0	0	0							15						0	0									2019		0			-325
	196	85	1	0	0	0	0	0	1	0				6	3	0	15						1	0	0						0		2019		0			-100
	197	57	0	1	1	1	0	1	1	0		8	7	1	1	0	15	6	6				5	0	1	0	0				0		2019		0			250
	198	68	1							0				6	4	0	15						0	0	0						0		2019		0			-550
	199	66	0	0	1	0	0	0	1	0		28	13	1	1	0	15	1	1				2	0	1	0	1				0		2019		0			-100
	200	59	1	0	1	0	0	0	1	0				4	2	0	15						2	0	1						0		2019		0			-1100
	201	48	1	0	1	0	1	0	1	0		35	35	1	1	0	15						3	0	1	0					0		2019		0			-325
	202	66	0	0	0	0	0	1	0	1		11	12	1	1	0	15	0	0				1	0	1	0	1				0		2019		0			150
	203	59	1	0	1	0	0	0	0	0		13	19	6	1	1	15						1	0	0	0					1		2019		0			0
	204	54	0	0	1	0	1	0	1	0		25	34	2	2	1	15						3	0	1	0					1		2019		0			0
	205	70	0	0	0	0	0	0	1	0		4	7	1	1	0	15	0	0				1	0	1	1	1				0		2019		0			250
	206	53	0	0	0	0	0	0	0	0		27	31	1	1	0	15						0	0	1	0					1		2019		0			-225
	207	23	1	1	1	0	0	1	0	0		13	15	5	5	1	15						3	0	1	0					1		2019		0			-575
	208	81	0							0																							2019		0			175
	209	58	0	0	1	0	0	0	0	1				6	2	0	15						1	0	0						0		2019		0			-50
	210	39	1	0	1	1	1	0	1	0		9	10	2	2	0	8						4	1	1	0					0		2019		0			-75
	211	72	0	0	0	0	0	0	1	0		9	7	1	1	0	8	0	0				1	1	1	0	1				0		2019		0			150
	212	46	0	0	0	0	0	0	0	0		10	7	1	1	1	15	0	0				0	0	1	0	1				1		2019		0			-50
	213	63	1	0	0	0	0	0	0	0				6	6	0	15						0	0	0						0		2019		0			-50
	214	64	0	0	1	1	0	1	1	0		20	24	1	1	0	15						4	0	1	0					0		2019		0			50
	215	55	0	0	0	0	0	1	0	0		16	17	2	2	0	15						1	0	1	0					0		2019		0			-100
	216	60	1	0	1	0	0	0	1	0				6	3	1	15						2	0	0						1		2019		0			-250
	217	46	1	1	1	0	0	1	1	0		4	5	6	6	1	15						4	0	0	1					1		2019		0			0
	218	49	1	1	0	0	0	0	0	0				6	6	0	15						1	0	0						0		2019		0			-450
	219	83	0	0	0	0	0	1	0	0		19	15	1	1	1	15						1	0	1	0					1		2019		0			-25
	220	78	0	1	0	0	0	1	1	0		15	17	3	1	0	15						3	0	1	0					0		2019		0			-75
	221	63	0	1	0	0	0	0	0	0		6	5	2	2	0	15						1	0	1	0					0		2019		0			-425
	222	77	0	0	0	0	0	0	0	1		33	30	6	6	0	15	7	7				0	0	0	0	0				0		2019		0			75
	223	77	0	0	0	0	0	0	0	0				1	1	0	15						0	0	1						0		2019		0			150
	224	46	1	0	1	1	1	0	0	0				1	1	0	15						3	0	1						0		2019		0			-100
	225	85	0	1	0	0	0	0	0	0				2	2	1	15						1	0	1						1		2019		0			-150
	226	49	0	0	0	0	0	0	0	0				5	2	0	15						0	0	1						0		2019		0			-350
	227	53	0	1	0	0	0	0	0	0		30	30	1	1	0	15						1	0	1	0					0		2019		0			-700
	228	54	0	1	0	0	0	1	0	0				6	6	0	15						2	0	0						0		2019		0			0
	229	81	0	0	1	1	0	0	1	1				3	3	0	15						3	0	1						0		2019		0			25
	230	78	0	0	1	1	0	0	0	0				6	6	0	15						2	0	0						0		2019		0			0
	231	75	1	1	1	1	0	0	1	0				6	6	0	15						4	0	0						0		2019		0			50
	232	55	0	1	0	1	0	0	1	0		35	35	1	1	2	15						3	0	1	0					1		2019		0			200
	233	61	0	0	0	0	0	0	1	0		17	19	1	1	1	15	6	6				1	0	1	0	0				1		2019		0			-75
	234	67	1	0	0	0	0	0	0	1				3	3	0	15						0	0	1						0		2019		0			-100
	235	77	0	1	0	0	0	0	0	0				2	2	0	15						1	0	1						0		2019		0			0
	236	52	0	1	0	0	0	1	0	0		22	15	1	1	1	8						2	1	1	0					1		2019		0			-575
	237	44	0	1	0	0	0	0	0	1		35	35	2	2	0	15						1	0	1	0					0		2019		0			0
	238	30	0	0	0	0	0	0	0	0				6	6	0	15						0	0	0						0		2019		0
	239	49	1	0	0	0	0	0	0	0				6	6	0	15						0	0	0						0		2019		0			-950
	240	83	0	1	0	0	0	0	0	0				2	2	2	15						1	0	1						1		2019		0			125
	241	79	0	1	0	0	0	0	0	0				3	3	2	15	0	0				1	0	1		1				1		2019		0			500
	242	71	0	0	0	0	0	1	0	0				4	3	0	15						1	0	1						0		2019		0			0
	243	71	0	1	0	0	0	0	0	0				4	4	0	15						1	0	1						0		2019		0			-75
	244	48	0	0	1	0	0	0	0	0				2	2	0	15						1	0	1						0		2019		0
	245	71	1	1	0	0	0	1	1	0				6	6	0	15						3	0	0						0		2019		0			-400
	246	67	0	0	1	0	0	0	0	0				2	2	0	8	2	3				1	1	1		1				0		2019		0			0
	247	79	1	0	0	0	0	0	0	0				6	2	0	15						0	0	0						0		2019		0			-200
	248	65	0	0	0	0	0	0	0	0		11	14	2	2	1	15	2	1				0	0	1	0	1				1		2019		0			0
	249	72	0	0	0	0	0	0	0	0				2	2	0	15	3	3				0	0	1		0				0		2019		0			0
	250	77	0	0	0	0	0	0	0	0				1	1	0	15						0	0	1						0		2019		0			125
	251	58	0	0	0	1	0	0	0	0		23	35	2	2	0	15	3	3				1	0	1	0	0				0		2019		0			-450
	252	79	1	0	0	0	0	0	1	0				6	6	0	15						1	0	0						0		2019		0			125
	253	83	1	0	0	0	0	0	0	0				6	6	0	15	5	5				0	0	0		0				0		2019		0			100
	254	81	0	1	0	0	0	1	0	0				3	1	2	8						2	1	1						1		2019		0			0
	255	78	1	1	0	0	0	1	0	0				2	2	0	15						2	0	1						0		2019		0			0
	256	77	0	1	1	1	1	1	1	0		24	35	2	2	2	8	3	1				6	1	1	0	0				1		2019		0			75
	257	71	1	0	0	0	0	0	0	0				1	1	0	15						0	0	1						0		2019		0			250
	258	67	1	0	1	0	0	0	1	0				6	6	0	15	1	1				2	0	0		1				0		2019		0			-100
	259	76	1	0	1	0	0	0	1	0				6	6	0	15	3	2				2	0	0		0				0		2019		0			150
	260	84	0	1	1	0	0	1	1	0				2	2	0	15						4	0	1						0		2019		0			-100
	261	67	0	0	1	0	0	1	1	0				3	1	1	8						3	1	1						1		2019		0			200
	262	34	1	1	0	0	0	1	0	1				1	1	1	15						2	0	1						1		2019		0			-350
	263	52	0	1	1	1	0	1	1	0				2	2	2	15						5	0	1						1		2019		0			-200
	264	80	0	0	0	0	0	0	0	1				6	6	0	15						0	0	0						0		2019		0			75
	265	76	0	0	0	0	1	1	0	0		1	4	1	1	0	15	0	0				2	0	1	1	1				0		2019		0			-300
	266	77	0	1	1	0	0	1	0	1				6	6	0	15						3	0	0						0		2019		0			-150
	267	79	1	0	0	0	0	0	0	0				1	1	1	15						0	0	1						1		2019		0			0
	268	84	0	1	1	0	0	0	0	0				4	2	0	15						2	0	1						0		2019		0			-125
	269	70	1	0	1	0	0	0	0	0		35	6	6	6	0	15	2	2				1	0	0	0	1				0		2019		0			-125
	270	43	1	0	1	0	0	0	1	0		6	4	3	3	0	15						2	0	1	0					0		2019		0			0
	271	53	0	1	1	0	0	1	1	0		4	4	1	1	0	15						4	0	1	1					0		2019		0			-50
	272	61	0	0	0	0	0	0	0	0		5	1	6	6	0	15	0	0				0	0	0	1	1				0		2019		0			-175
	273	79	1	0	0	0	0	0	0	0		23	19	6	6	0	15	4	3				0	0	0	0	0				0		2019		0			150
	274	72	1	0	0	0	0	0	0	1		14	1	6	6	0	8	4	2				0	1	0	0	0				0		2019		0			175
	275	71	1	0	0	0	0	0	0	0		7	9	4	4	0	15						0	0	1	0					0		2019		0			-200
	276	55	0	1	1	1	1	1	1	0		1	5	4	4	0	15	3	2				6	0	1	1	0				0		2019		0			0
	277	61	1	0	0	1	0	0	0	0				4	4	0	15						1	0	1						0		2019		0			-125
	278	74	0	0	0	1	0	0	0	0				4	4	0	15						1	0	1						0		2019		0			75
	279	61	1	0	0	0	0	0	0	0		15	15	2	2	0	15	0	0				0	0	1	0	1				0		2019		0			-450
	280	44	1	0	0	0	0	0	0	0				6	6	0	15						0	0	0						0		2019		0			0
	281	76	1	0	0	0	0	0	1	0				1	1	2	15						1	0	1						1		2019		0			150
	282	78	1	0	0	0	0	0	0	0				0	0	1	15						0	0	1						1		2019		0			25
	283	49	0	0	0	1	0	1	0	0				1	1	2	15						2	0	1						1		2019		0			0
	284	17	0	0	0	0	1	1	0	0		35	35	2	2	1	15						2	0	1	0					1		2019		0			-550
	285	60	1	0	0	0	0	0	0	0				6	6	0	15	5	1				0	0	0		0				0		2019		0			-450
	286	86	1	0	0	0	0	0	0	0				6	6	1	15						0	0	0						1		2019		0			-125
	287	74	1	0	1	0	0	0	1	0				6	6	0	15						2	0	0						0		2019		0			150
	288	38	0	0	0	0	0	0	0	0		14	6	1	1	0	15	3	2				0	0	1	0	0				0		2019		0			-550
	289	78	0	0	0	0	0	0	1	0				2	2	0	15						1	0	1						0		2019		0			300
	290	77	0	0	0	0	0	0	1	0				1	1	2	8						1	1	1						1		2019		0			-25
	291	64	1	0	1	0	0	0	0	0				4	4	1	8						1	1	1						1		2019		0			50
	292	70	0	0	0	0	0	0	0	0				6	6	0	15						0	0	0						0		2019		0			-650
	293	59	0	0	0	0	1	0	0	0				6	6	0	15						1	0	0						0		2019		0			75
	294	44	0	0	0	1	0	0	1	0				1	1	2	8						2	1	1						1		2019		0			-575
	295	67	0	0	0	0	0	0	1	0		30	30	2	2	0	15	3	3				1	0	1	0	0				0		2019		0			-650
	296	63	0	0	0	0	0	1	1	0		6	10	1	1	1	15	1	1				2	0	1	0	1				1		2019		0			-450
	297	67	0	1	0	0	0	1	0	0		4	1	6	3	1	15	1	1				2	0	0	1	1				1		2019		0			175
	298	83	0	0	0	0	0	0	0	0				6	6	0	15	4	2				0	0	0		0				0		2019		0			275
	299	70	0	0	0	0	0	0	0	0		13	12	6	6	0	15	0	5				0	0	0	0	1				0		2019		0			-150
	300	60	1	1	0	0	0	0	0	0				6	6	0	15						1	0	0						0		2019		0			-50
	301	51	0	0	0	0	0	0	0	0		5	5	6	6	0	15						0	0	0	1					0		2019		0			-150
	302	72	0	1	0	1	0	0	0	0		9	10	6	6	0	8						2	1	0	0					0		2019		0			0
	303	74	1	0	0	0	0	0	0	0				6	6	0	15						0	0	0						0		2019		0			-150
	304	30	1	0	0	0	0	0	1	0				6	6	0	15						1	0	0						0		2019		0			0
	305	87	0	0	0	0	0	1	0	0				6	6	0	15	1	1				1	0	0		1				0		2019		0			-100
	306	55	0	1	1	1	0	1	1	0		11	14	3	3	1	15	0	0				5	0	1	0	1				1		2019		0			-500
	307	74	0	1	0	0	1	0	0	0				0	0	0	15						2	0	1						0		2019		0			25
	308	85	1	0	0	0	0	0	0	0				2	2	0	15	0	0				0	0	1		1				0		2019		0			125
	309	62	1	0	0	0	0	0	0	0				6	6	0	15						0	0	0						0		2019		0			-450
	310	74	1	0	0	1	0	0	0	0				4	2	0	15						1	0	1						0		2019		0			400
	311	75	0	1	1	0	0	0	0	0				1	1	0	15						2	0	1						0		2019		0			300
	312	71	1	0	1	1	0	0	1	0		3	4	1	1	1	15	4	5				3	0	1	1	0				1		2019		0			150
	313	65	0	0	0	1	0	1	0	1		3	9	2	2	1	15						2	0	1	1					1		2019		0			0
	314	62	0	1	1	0	0	1	1	0		20	24	2	2	0	15						4	0	1	0					0		2019		0			50
	315	77	1	0	1	0	0	0	1	0				6	6	0	15	4	3				2	0	0		0				0		2019		0			25
	316	84	1	0	0	0	0	0	0	0				6	6	0	15						0	0	0						0		2019		0			-50
	317	71	1	0	0	0	0	0	0	0				3	3	0	15						0	0	1						0		2019		0			-250
	318	69	0	0	0	0	0	0	0	0		1	3	3	3	0	15	2	3				0	0	1	1	1				0		2019		0			-250
	319	66	1							0				6	6	0	15	5	4					0	0		0				0		2019		0			-200
	320	82	1	0	0	0	0	1	0	0		4	13	6	6	0	15	4	4				1	0	0	1	0				0		2019		0			100
	321	75	0	0	0	0	0	0	0	0				6	6	0	15						0	0	0						0		2019		0
	322	77	1	0	1	0	0	0	0	0				6	6	0	15						1	0	0						0		2019		0			25
	323	64	0	1	1	0	0	0	1	0				1	1	1	15						3	0	1						1		2019		0			0
	324	64	1	0	0	0	0	0	1	0		2	3	3	3	0	15						1	0	1	1					0		2019		0			50
	325	70	0	1	1	0	0	1	0	1		11	9	1	1	0	15	0	0				3	0	1	0	1				0		2019		0			0
	326	89	1	0	0	0	0	0	0	0				6	6	0	5						0	1	0						0		2019		0			50
	327	57	0	0	0	0	0	0	0	0		12	12	3	3	1	15						0	0	1	0					1		2019		0			300
	328	69	0	1	1	0	1	1	1	0				2	2	0	15						5	0	1						0		2019		0			125
	329	19	1	0	1	0	0	0	0	0				6	6	0	15						1	0	0						0		2019		0			-225
	330	77	1							0							15						0	0									2019		0			0
	331	46	1	0	0	0	0	0	0	0				6	6	0	15						0	0	0						0		2019		0			0
	332	70	1	0	0	0	0	1	0	0				5	5	1	8						1	1	1						1		2019		0			-75
	333	66	0	0	0	1	1	0	1	0		25	20	1	1	0	15	2	2				3	0	1	0	1				0		2019		0			200
	334	56	0	1	0	0	0	1	0	0		25	20	1	1	1	15	3	3				2	0	1	0	0				1		2019		0			-600
	335	69	1	0	1	1	0	0	0	0		3	9	2	2	0	8	2	4				2	1	1	1	1				0		2019		0			-75
	336	65	1	0	0	0	0	0	0	0		15	17	6	4	1	15	8	8				0	0	0	0	0				1		2019		0			225
	337	69	1	0	0	0	0	0	0	0		3	5	6	6	0	15	2	3				0	0	0	1	1				0		2019		0			0
	338	44	1	0	1	0	0	0	0	0		8	11	1	1	1	15	4	1				1	0	1	0	0				1		2019		0			-175
	339	66	1	0	0	0	0	0	0	0				6	6	1	15						0	0	0						1		2019		0			-275
	340	45	0	0	0	0	0	0	0	0				6	6	0	15						0	0	0						0		2019		0			-50
	341	77	1	0	0	0	0	0	0	0				6	6	0	15						0	0	0						0		2019		0			150
	342	74	1	0	0	0	0	0	0	0				6	6	0	15						0	0	0						0		2019		0			50
	343	55	0	1	1	0	0	0	0	0		30	36	1	1	0	15						2	0	1	0					0		2019		0			-25
	344	15	0	0	0	1	0	0	0	0				2	2	1	8	0	0				1	1	1		1				1		2019		0			-225
	345	57	1	0	1	0	0	0	0	0				1	1	2	15						1	0	1						1		2019		0			-425
	346	56	0	1	0	0	0	0	0	0		36	36	1	1	1	15						1	0	1	0					1		2019		0			-425
	347	32	0	1	1	1	1	1	0	0		20	21	2	2	0	15						5	0	1	0					0		2019		0			75
	348	58	1	0	0	0	0	0	0	0		20	20	2	2	0	15	6	3				0	0	1	0	0				0		2019		0			-425
	349	67	0	1	1	0	1	1	0	1				6	6	2	15	0	0				4	0	0		1				1		2019		0			0
	350	66	1	0	0	0	0	0	0	0				6	6	0	15						0	0	0						0		2019		0			-125
	351	69	0	0	0	0	0	0	1	0		20	16	1	1	0	15	2	2				1	0	1	0	1				0		2019		0			250
	352	75	0	0	0	1	0	0	1	0		10	20	6	6	0	15	2	13				2	0	0	0	1				0		2019		0			125
	353	77	0	0	0	0	1	0	0	0				6	6	0	15						1	0	0						0		2019		0			50
	354	80	0	0	0	0	0	0	0	0		6	15	1	1	1	15	2	5				0	0	1	0	1				0		2019		0			275
	355	63	0	0	1	1	1	0	0	0		8	7	0	0	0	15	1	1				3	0	1	0	1				0		2019		0			-175
	356	53	0	0	1	0	0	0	0	0		23	20	2	2	1	15	10	5				1	0	1	0	0				1		2019		0			-100
	357	38	0	0	0	0	0	0	0	0				6	6	0	15						0	0	0						0		2019		0			-300
	358	67	1	0	0	1	0	0	0	0													1										2019		0			125
	359	78	1	0	0	0	1	0	0	0				3	3	1							1		1						1		2019		0			-25
	360	72	0	0	0	0	0	0	0	1		30	30	2	2	2	15	4	2				0	0	1	0	0				1		2019		0			-25
	361	62	1	0	1	1	0	0	1	1				3	3	0	15						3	0	1						0		2019		0			-300
	362	74	1	0	0	1	0	0	0	1		4	3	4	4	1	15	1	1				1	0	1	1	1				1		2019		0			-25
	363	54	0	0	0	0	0	0	0	0		5	5	3	3	1	15	1	1				0	0	1	1	1				1		2019		0			-800
	364	48	1	0	0	0	0	0	0	0		15	30	3	3	1	15	1	1				0	0	1	0	1				1		2019		0			-650
	365	75	0	0	0	1	0	1	0	0				1	1	0	8						2	1	1						0		2019		0			50
	366	54	1	0	0	0	0	0	1	0				2	2	0	15						1	0	1						0		2019		0			-25
	367	47	1	0	0	1	0	0	1	0				2	2	0	15						2	0	1						0		2019		0			-575
	368	71	0	0	0	0	0	0	0	0		17	24	1	1	0	15	1	1				0	0	1	0	1				1		2019		0			-225
	369	59	0	1	1	1	1	1	0	0		7	10	1	3	0	15	2	2				5	0	1	0	1				0		2019		0			-75
	370	71	1	0	1	0	0	1	0	1				1	1	1	15						2	0	1						1		2019		0			25
	371	78	1	0	0	0	0	0	0	0				6	6	0	15						0	0	0						0		2019		0			-25
	372	64	1	0	0	0	0	0	0	0				6	6	1	15						0	0	0						1		2019		0			0
	373	72	0	1	1	1	0	1	1	0		35	35	3	3	0	8						5	1	1	0					0		2019		0			150
	374	63	1	0	0	0	0	0	0	0				4	6	0	15						0	0	1						0		2019		0			-650
	375	68	1	1	1	0	0	1	0	0		4	5	1	1	1	15						3	0	1	1					0		2019		0			-200
	376	70	0	1	1	0	0	0	1	0		16	20	2	2	0	15						3	0	1	0					0		2019		0			-150
	377	44	1	0	0	0	0	0	1	0		15	35	5	2	1	15						1	0	1	0					0		2019		0			0
	378	75	0	0	0	0	0	0	0	0		16	7	2	2	0	15						0	0	1	0					0		2019		0			-375
	379	24	0	1	1	0	0	1	1	0				1	1	0	2						4	1	1						0		2019		0
	380	53	1	0	1	0	0	0	1	0		20	10	3	3	0	15						2	0	1	0					0		2019		0			-50
	381	70	0	0	0	0	0	1	0	0		31	26	1	1	2	15						1	0	1	0					1		2019		0			-75
	382	86	0	0	0	0	0	0	0	0				2	2	1	15						0	0	1						1		2019		0			150
	383	78	0	0	1	0	0	0	1	0				2	2	0	15						2	0	1						0		2019		0			200
	384	52	0	0	0	0	0	0	0	0				6	6	0	15						0	0	0						0		2019		0			-1000
	385	89	1	0	0	0	0	0	0	1				2	2	1	15						0	0	1						1		2019		0			150
	386	76	0	0	0	0	0	0	1	0		7	8	3	3	0	15						1	0	1	0					0		2019		0			200
	387	64	1	0	0	0	0	0	0	0		20	25	2	6	0	15						0	0	1	0					0		2019		0			-1200
	388	88	0	0	0	0	0	1	1	0		5	5	1	1	1	15						2	0	1	1					1		2019		0			50
	389	79	0	0	0	1	0	0	0	0				3	3	0	15						1	0	1						0		2019		0			0
	390	57	1	0	0	0	0	1	0	0		20	17	1	5	0	8						1	1	1	0					0		2019		0			-400
	391	67	1	0	1	0	0	0	0	0				6	6	0	15						1	0	0						0		2019		0			-200
	392	79	0	0	0	0	0	0	0	1				6	6	0	15						0	0	0						0		2019		0			-200
	393	14	0	0	0	0	0	0	0	0				3	3	1	8						0	1	1						0		2019		0			0
	394	80	0	0	0	1	0	1	0	0				6	6	0	15						2	0	0						0		2019		0			-75
	395	62	0	0	0	0	1	0	0	0				1	1	0	15						1	0	1						0		2019		0			25
	396	69	1	0	0	0	0	0	0	0				6	6	0	15						0	0	0						0		2019		0			0
	397	68	1	0	0	0	0	0	1	0		30	20	6	6	2	15						1	0	0	0					0		2019		0			50
	398	82	0	0	0	0	0	0	1	0		30	30	1	1	0	15						1	0	1	0					0		2019		0			400
	399	72	1	1	0	1	0	1	0	0				3	3	0	15	1	1				3	0	1		1				0		2019		0			-125
	400	57	0	0	0	0	0	0	0	0				2	2	0	15						0	0	1						0		2019		0			-50
	401	65	0	0	0	0	0	0	1	0				1	1	0	15						1	0	1						0		2019		0			25
	402	78	0	1	0	0	0	0	0	0				6	6	1	15						1	0	0						1		2019		0			-50
	403	78	0	0	0	0	0	0	0	1				2	2	0	15						0	0	1						1		2019		0			-75
	404	44	0	0	0	0	0	0	0	0				2	2	0	15						0	0	1						0		2019		0			200
	405	77	0	0	0	0	0	0	0	0				1	1	0	15						0	0	1						0		2019		0			0
	406	72	0	0	0	0	0	0	1	0		9	8	1	1	0	15						1	0	1	0					0		2019		0			-250
	407	88	1	0	0	0	0	0	0	0				6	6	0	15						0	0	0						0		2019		0			100
	408	25	0	1	0	0	0	0	0	0				6	6	1	15						1	0	0						1		2019		0			-550
	409	54	1	0	1	0	0	0	0	0		20	30	6	6	0	15						1	0	0	0					0		2019		0			-100
	410	64	0	1	1	0	0	0	0	0		13	15	1	1	0	15	0	0				2	0	1	0	1				0		2019		0			25
	411	62	1	0	0	0	0	0	0	0		17	9	1	1	2	15						0	0	1	0					1		2019		0			-800
	412	75	0	0	0	0	0	0	1	0		35	22	0	0	0	15						1	0	1	0					0		2019		0			-700
	413	91	1	0	0	0	0	0	0	0				3	3	0	15						0	0	1						0		2019		0			150
	414	46	0	0	0	0	0	1	1	0				1	1	0	15						2	0	1						0		2019		0			-600
	415	37	0	1	0	0	0	0	0	0				6	6	0	15						1	0	0						0		2019		0			-450
	416	56	0	1	1	0	0	1	0	0		7	3	2	2	0	8						3	1	1	0					0		2019		0			0
	417	81	0	0	0	1	1	1	1	0		26	12	2	2	1	5						4	1	1	0					1		2019		0			100
	418	84	1	0	1	0	0	0	1	0				6	6	0	15						2	0	0						0		2019		0			75
	419	69	0	1	1	1	1	1	1	0		6	8	6	6	0	15						6	0	0	0					0		2019		0			0
	420	56	1	0	0	0	0	0	1	0				6	6	0	15						1	0	0						0		2019		0			-325
	421	74	0	1	0	1	1	1	1	0				1	1	0	15						5	0	1						0		2019		0			0
	422	75	1	0	1	1	0	1	0	0				6	6	0	15						3	0	0						0		2019		0			-250
	423	58	0	0	0	0	0	0	0	0				2	2	0	15						0	0	1						0		2019		0			-1000
	424	68	1	0	0	0	0	0	0	0				6	6	0	15						0	0	0						0		2019		0			-550
	425	76	1	0	0	0	0	0	1	0				1	1	0	15						1	0	1						0		2019		0			75
	426	82	1	0	1	0	0	0	1	0				4	4	0	15						2	0	1						0		2019		0			200
	427	59	0	1	1	0	0	0	0	0		3	3	6	6	0	15						2	0	0	1					0		2019		0			100
	428	42	0	0	1	0	1	0	0	0		6	5	1	1	0	8						2	1	1	0					0		2019		0			-800
	429	42	0	0	0	0	0	1	0	0				6	6	0	15						1	0	0						0		2019		0			-1225
	430	54	0	1	0	0	0	1	0	0				2	2	0	15						2	0	1						0		2019		0			-775
	431	48	0	0	1	0	0	0	1	0				2	6	0	15						2	0	1						0		2019		0			-75
	432	51	0	0	0	0	0	1	1	0				2	2	0	15						2	0	1						0		2019		0			-325
	433	74	0	1	0	0	0	0	0	0		6	3	1	1	0	15						1	0	1	0					0		2019		0
	434	81	1	0	1	0	0	0	1	0		2	1	0	0	2	15						2	0	1	1					1		2019		0			225
	435	60	1	0	1	0	0	0	0	0				2	2	0	15						1	0	1						0		2019		0			-375
	436	79	0	0	0	0	0	1	0	0		5	8	0	0	0	15						1	0	1	1					0		2019		0			0
	437	47	1	0	0	0	0	0	0	0		35	35	2	2	2	15						0	0	1	0					1		2019		0			0
	438	42	0	0	0	1	0	0	0	0				1	1	0	15	0	0				1	0	1		1				0		2019		0			-1300
	439	54	0	0	1	0	0	0	1	0				2	6	0	15						2	0	1						0		2019		0			-375
	440	40	0	1	1	0	1	1	0	0		20	7	2	2	0	15						4	0	1	0					0		2019		0			-800
	441	70	1	0	0	0	0	0	0	0		5	7	2	2	0	15						0	0	1	1					0		2019		0			50
	442	77	0	0	1	0	0	0	0	0				3	2	0	15						1	0	1						0		2019		0			200
	443	60	1	0	0	0	0	0	0	0				4	6	0	15						0	0	1						0		2019		0			-50
	444	56	0	1	0	1	1	0	0	0		17	30	0	0	0	15						3	0	1	0					0		2019		0			-650
	445	52	1	1	0	0	0	0	0	0		5	1	1	1	2	15	0	0				1	0	1	1	1				1		2019		0			-100
	446	62	0	1	1	1	0	1	1	0		8	15	1	1	1	15						5	0	1	0					1		2019		0			50
	447	80	1	0	0	0	0	0	0	0		25	8	2	2	0	15						0	0	1	0					0		2019		0			-175
	448	73	1	0	0	0	0	0	1	0		6	6	1	1	1	15	0	0				1	0	1	0	1				1		2019		0			200
	449	86	0	1	1	1	1	1	0	0				3	1	0	8						5	1	1						0		2019		0			0
	450	65	0	1	1	1	0	1	1	0		6	6	3	1	0	15						5	0	1	0					0		2019		0			-100
	451	48	1	0	0	0	0	0	0	0				2	2	0	15						0	0	1						0		2019		0			-125
	452	77	1	0	0	0	0	0	0	0				2	2	0	15						0	0	1						0		2019		0			-25
	453	44	0	0	0	0	0	0	0	0				6	6	0	15						0	0	0						0		2019		0
	454	66	0	0	0	0	0	0	0	0		10	10	2	0	0	15	0	0				0	0	1	0	1				0		2019		0			-350
	455	70	1	0	0	1	0	0	1	0				2	4	0	15						2	0	1						0		2019		0			75
	456	52	0	0	0	0	0	0	0	0				1	1	1	15						0	0	1						1		2019		0			-125
	457	75	0	0	0	0	0	0	0	0				3	3	0	15						0	0	1						0		2019		0			-75
	458	71	0	0	0	0	0	1	1	0		2	3	4	4	1	15	0	0				2	0	1	1	1				1		2019		0			0
	459	47	0	0	0	0	1	0	0	1		35	35	3	3	0	15						1	0	1	0					0		2019		0			-75
	460	66	1	1	0	0	0	1	1	0				6	6	0	15						3	0	0						0		2019		0			150
	461	72	0	0	0	0	0	0	1	0				4	1	0	15						1	0	1						0		2019		0			125
	462	59	1	0	1	0	0	0	1	0				1	1	0	15						2	0	1						0		2019		0			-25
	463	36	1	0	1	1	1	0	0	0		10	7	2	2	0	15						3	0	1	0					0		2019		0			-25
	464	63	1	0	0	0	0	0	0	0		20	18	3	6	0	15	1	1				0	0	1	0	1				0		2019		0			-275
	465	49	1	0	0	0	0	0	0	0				1	1	0	15						0	0	1						0		2019		0			-75
	466	78	1	0	0	0	0	1	0	1				6	6	0	15						1	0	0						0		2019		0			325
	467	64	1	0	0	0	0	0	0	0				1	1	0	15						0	0	1						0		2019		0			0
	468	80	1	0	0	0	0	0	1	0				3	3	0	15	0	1				1	0	1		1				0		2019		0			-25
	469	24	0	1	1	0	0	0	0	0		35	35	1	1	2	15						2	0	1	0					1		2019		0			-700
	470	71	1	0	0	0	0	0	0	0				2	6	0	8	1	1				0	1	1		1				0		2019		0			-325
	471	51	0	0	0	0	0	0	0	0				2	2	0	15						0	0	1						0		2019		0			-50
	472	71	1	0	0	0	0	0	1	0				3	3	0	15	0	0				1	0	1		1				0		2019		0			50
	473	65	1	0	1	1	1	0	1	0		9	10	2	2	0	15						4	0	1	0					0		2019		0			-650
	474	78	1	0	0	0	0	1	0	1				2	2	0	8						1	1	1						0		2019		0			75
	475	56	1	1	0	0	0	0	0	0				1	1	1	15						1	0	1						1		2019		0			-675
	476	59	0	1	0	0	0	1	1	0				1	1	0	8						3	1	1						0		2019		0			-50
	477	41	0	0	0	0	0	0	0	0				0	0	0	15						0	0	1						0		2019		0			-150
	478	69	1	0	1	1	0	0	1	0				0	0	0	15	0	0				3	0	1		1				0		2019		0			-125
	479	38	1	0	0	0	0	0	1	0				6	6	0	15						1	0	0						0		2019		0			-625
	480	60	0	0	0	0	0	0	0	0				1	1	1	15						0	0	1						1		2019		0			-150
	481	35	0	1	0	0	0	1	0	0				1	1	2	15	0	0				2	0	1		1				1		2019		0			0
	482	54	1	1	0	0	0	1	0	0		6	10	2	2	0	15						2	0	1	0					0		2019		0			-600
	483	59	0	0	1	0	0	0	1	0				6	6	0	15						2	0	0						1		2019		0			-100
	484	71	0	0	1	0	0	1	0	0				1	1	0	15						2	0	1						0		2019		0			125
	485	66	0	0	0	0	0	1	0	0		20	23	1	1	0	15						1	0	1	0					0		2019		0			0
	486	73	0	0	0	0	0	0	0	1				1	1	0	15						0	0	1						0		2019		0			0
	487	68	0	0	1	0	0	0	0	0				1	1	0	15						1	0	1						0		2019		0			-650
	488	14	1	0	1	0	0	0	1	0				3	3	0	15						2	0	1						0		2019		0			-225
	489	69	1	0	0	1	1	0	0	0				3	3	0	15						2	0	1						0		2019		0			-425
	490	14	1	0	0	0	0	0	0	0				3	6	0	15						0	0	1						0		2019		0			75
	491	47	0	0	0	1	0	0	1	0				2	2	0	15						2	0	1						0		2019		0			0
	492	56	0	0	0	0	0	0	1	0		9	19	1	1	1	15						1	0	1	0					1		2019		0			150
	493	73	1	0	0	0	0	0	1	0		10	12	2	2	1	15						1	0	1	0					0		2019		0			0
	494	86	0	0	0	0	0	0	1	0				6	1	0	15						1	0	0						0		2019		0			-75
	495	61	1	0	1	0	0	0	0	0				6	6	0	15						1	0	0						0		2019		0			0
	496	87	0	0	1	1	1	0	0	0		2	1	1	1	2	15						3	0	1	1					1		2019		0			200
	497	54	0	1	1	1	1	1	1	0				1	1	2	8						6	1	1						1		2019		0			-275
	498	55	0	1	0	0	0	0	0	0		5	4	1	1	2	15	0	0				1	0	1	1	1				1		2019		0			-25
	499	72	1	1	1	0	1	0	1	0		5	4	1	1	0	15						4	0	1	1					0		2019		0			-325
	500	57	0	0	1	0	1	0	0	0		35	25	1	1	1	15						2	0	1	0					1		2019		0			75
	501	81	1	0	0	0	0	0	1	0				6	6	0	15						1	0	0						0		2019		0			100
	502	72	0	1	0	0	0	0	0	0				6	6	0	15						1	0	0						0		2019		0			75
	503	48	0	1	0	0	0	1	0	0		10	27	1	1	1	15						2	0	1	0					1		2019		0			50
	504	77	1	0	1	0	0	0	0	0				5	2	0	15						1	0	1						0		2019		0			200
	505	82	0	1	1	1	0	1	1	0				2	2	0	15	3	2				5	0	1		0				0		2019		0			0
	506	55	0	1	0	0	1	0	0	0				0	0	0	15						2	0	1						0		2019		0			-350
	507	48	0	1	1	1	1	1	1	0		6	13	0	0	0	15						6	0	1	0					0		2019		0			-125
	508	56	0	0	0	0	0	0	0	0				3	3	1	8						0	1	1						1		2019		0			50
	509	48	0	1	1	1	0	1	0	0		6	12	6	6	0	15						4	0	0	0					0		2019		0			-400
	510	64	0	1	0	1	0	0	1	0						1							3								1		2019		0			125
	511	46	1	0	0	0	0	1	1	0				6	6	0	15						2	0	0						0		2019		0			-75
	512	41	0	0	0	0	0	0	0	0		35	35	1	1	0	15						0	0	1	0					0		2019		0
	513	76	0	0	0	1	0	0	0	0		28	27	3	3	0	15						1	0	1	0					0		2019		0			125
	514	86	0	0	1	0	0	0	1	0		12	11	2	2	0	8						2	1	1	0					0		2019		0			-100
	515	81	0	0	1	1	0	0	0	0				1	1	0	15	0	0				2	0	1		1				0		2019		0			0
	516	63	1	0	1	0	0	0	1	0		5	5	1	1	0	15						2	0	1	1					0		2019		0			-750
	517	58	0	1	0	0	0	0	0	0		11	12	6	3	0	15						1	0	0	0					0		2019		0			-650
	518	70	0	1	1	0	0	1	0	0				3	3	0	15						3	0	1						0		2019		0			100
	519	69	0	0	1	0	0	0	1	0				4	4	1	15						2	0	1						1		2019		0			0
	520	42	0	1	1	1	0	1	1	0				2	2	0	8	0	0				5	1	1		1				0		2019		0			0
	521	76	1	0	0	0	0	0	1	0				3	3	0	15						1	0	1						0		2019		0			50
	522	71	0	0	0	0	0	0	0	0		4	3	6	6	0	15	0	0				0	0	0	1	1				0		2019		0			100
	523	40	1	0	1	1	1	0	1	0		12	16	1	1	0	15						4	0	1	0					0		2019		0			0
	524	77	0	0	1	0	0	1	0	0				1	1	2	15	8	5				2	0	1		0				1		2019		0			-400
	525	75	0	1	1	1	1	1	1	0				1	1	1	15						6	0	1						1		2019		0			200
	526	71	0	0	0	0	0	0	0	0				2	4	0	15						0	0	1						0		2019		0			-50
	527	44	1	0	0	0	0	0	0	0				6	6	0	15						0	0	0						0		2019		0			0
	528	60	1	0	0	0	0	0	0	0				6	6	0	15						0	0	0						0		2019		0			175
	529	74	0	0	1	0	0	1	0	0				0	0	0	15						2	0	1						0		2019		0			-300
	530	72	0	0	0	0	0	0	1	0				1	1	1	15						1	0	1						1		2019		0			-25
	531	70	0	0	0	0	0	1	0	0		11	15	3	3	0	15						1	0	1	0					0		2019		0			-200
	532	75	0	1	1	0	0	1	0	0				2	2	0	15						3	0	1						0		2019		0			200
	533	87	1	0	0	0	0	0	0	0				6	6	0	15						0	0	0						0		2019		0			375
	534	53	0	1	0	1	1	0	0	0		15	5	3	1	0	5						3	1	1	0					0		2019		0			-525
	535	77	0	0	0	1	1	0	0	0				1	1	0	15						2	0	1						0		2019		0			250
	536	64	0	0	0	0	0	0	0	0		8	4	1	1	0	15						0	0	1	0					0		2019		0			-325
	537	78	0	1	0	0	0	0	0	0				2	2	0	15						1	0	1						0		2019		0			100
	538	79	0	0	0	0	0	0	0	0				6	6	0	15						0	0	0						0		2019		0			175
	539	55	0	0	0	0	0	1	0	1		8	4	1	1	0	8						1	1	1	0					0		2019		0			-100
	540	74	0	0	0	1	0	0	0	0		3	5	2	2	0	15	0	0				1	0	1	1	1				0		2019		0			-100
	541	74	0	0	0	0	0	0	0	0				6	2	0	8						0	1	0						0		2019		0			-175
	542	70	1	0	0	0	0	0	1	0				6	6	0	15						1	0	0						0		2019		0			300
	543	75	0	0	1	1	0	0	1	0		4	5	2	2	0	15	2	2				3	0	1	1	1				0		2019		0			0
	544	53	0	1	1	0	0	0	0	0		35	35	1	1	0	15	0	0				2	0	1	0	1				0		2019		0			0
	545	60	0	0	0	0	0	0	0	0		16	20	1	1	0	15	0	0				0	0	1	0	1				0		2019		0			50
	546	22	0	1	1	0	0	0	0	0				1	1	0	15						2	0	1						0		2019		0			-750
	547	59	0	0	0	0	0	1	0	0				6	6	0	15						1	0	0						0		2019		0			-375
	548	83	0	1	0	0	0	0	0	0				1	1	1	8	6	4				1	1	1		0				1		2019		0			0
	549	82	1							0																							2019		0			-200
	550	80	1	1	0	0	0	0	0	0				6	6	0	15						1	0	0						0		2019		0			-100
	551	88	0	1	1	1	0	1	1	0				6	6	0	15						5	0	0						0		2019		0			0
	552	54	0	0	0	0	1	0	0	0				1	1	1	15						1	0	1						1		2019		0			25
	553	53	0	0	1	0	0	0	0	0		35	28	1	1	0	15						1	0	1	0					0		2019		0			-25
	554	78	0	0	0	1	0	0	0	1				4	1	1	15						1	0	1						1		2019		0			100
	555	78	1	0	0	1	1	0	0	0		15	6	2	2	0	15	0	0				2	0	1	0	1				0		2019		0			200
	556	78	0	0	0	1	0	0	0	0		5	4	2	2	1	15						1	0	1	1					1		2019		0			75
	557	69	0	0	0	0	0	1	0	0		11	7	6	6	0	15						1	0	0	0					0		2019		0			-25
	558	12	0	1	0	0	0	0	0	0				6	6	0	15						1	0	0						0		2019		0			-100
	559	80	0	0	0	0	0	1	0	0		5	12	0	0	0	15	5	5				1	0	1	1	0				0		2019		0			250
	560	78	0	0	0	0	0	0	1	0		7	22	2	2	0	15						1	0	1	0					0		2019		0			0
	561	51	1	0	0	0	0	0	1	0				3	3	0	15						1	0	1						0		2019		0			50
	562	68	1	0	0	0	0	0	0	0				6	6	0	15						0	0	0						0		2019		0			-450
	563	68	0	1	0	1	0	0	1	0		16	9	2	2	0	15						3	0	1	0					0		2019		0			0
	564	77	0	0	0	0	0	0	0	0				6	6	0	15						0	0	0						0		2019		0			200
	565	79	0	0	0	0	0	0	0	0				1	6	2	15						0	0	1						1		2019		0			0
	566	48	1	0	1	0	0	0	0	0				2	2	0	15						1	0	1						0		2019		0			-75
	567	64	1	0	0	0	0	0	0	0		5	5	1	1	0	15	0	0				0	0	1	1	1				0		2019		0			-125
	568	61	1	0	0	0	0	0	0	0				2	2	0	15						0	0	1						0		2019		0			0
	569	74	1	0	0	0	0	0	1	0		11	13	1	1	0	15	5	5				1	0	1	0	0				0		2019		0			250
	570	74	0	0	0	1	0	0	1	0		6	7	2	4	0	15	2	2				2	0	1	0	1				0		2019		0			75
	571	59	0	0	0	0	0	0	0	0				2	4	0	15						0	0	1						0		2019		0			-250
	572	21	1	1	0	0	0	0	0	0				4	6	0	15						1	0	1						0		2019		0			-675
	573	78	0	0	1	1	0	0	1	0				6	2	0	15						3	0	0						0		2019		0			150
	574	73	0	1	1	0	0	1	1	0		19	24	1	1	0	15						4	0	1	0					0		2019		0			275
	575	13	1	0	0	0	0	0	0	0				3	3	0	15						0	0	1						0		2019		0			25
	576	74	1	0	1	0	0	0	0	0				3	6	0	15						1	0	1						0		2019		0			150
	577	59	0	1	0	0	0	0	0	0		11	10	2	2	0	15						1	0	1	0					0		2019		0			-500
	578	71	0	0	0	0	0	1	0	0				0	0	0	15	0	0				1	0	1		1				0		2019		0			-250
	579	74	0	1	1	1	0	0	1	0				0	0	1	15	7	7				4	0	1		0				1		2019		0			200
	580	60	1	1	0	1	0	1	1	0		10	30	2	2	0	15						4	0	1	0					0		2019		0			150
	581	82	0	0	1	0	0	0	1	0		18	16	3	3	0	15						2	0	1	0					0		2019		0			0
	582	75	0	0	0	1	0	1	1	0		4	4	3	1	1	15						3	0	1	1					1		2019		0			125
	583	56	0	0	0	0	0	0	1	0		30	35	1	1	0	15						1	0	1	0					0		2019		0			0
	584	78	0	1	1	1	0	0	1	0				4	1	0	15	0	0				4	0	1		1				0		2019		0			150
	585	54	0	1	0	1	0	0	0	0				2	2	1	15						2	0	1						1		2019		0			-950
	586	42	0	0	0	0	0	0	0	0		0	0	2	2	1	15						0	0	1	1					1		2019		0			-325
	587	32	0	0	0	1	0	0	0	0				6	6	0	15						1	0	0						0		2019		0			-400
	588	54	0	1	0	0	0	0	0	0				1	1	0	15						1	0	1						0		2019		0			-575
	589	87	0	1	1	0	0	0	1	0				2	1	0	15						3	0	1						0		2019		0			125
	590	79	0	0	0	0	0	0	0	0		7	4	6	3	0	15						0	0	0	0					0		2019		0			150
	591	70	0	0	1	1	0	0	1	0				6	6	0	15						3	0	0						0		2019		0			75
	592	67	0	0	1	0	0	1	0	0		30	23	2	2	0	15						2	0	1	0					0		2019		0			150
	593	53	0	1	0	0	0	1	0	0		26	28	1	1	0	15						2	0	1	0					0		2019		0			-25
	594	72	0	0	0	0	0	0	0	1		12	28	1	1	0	15						0	0	1	0					0		2019		0			0
	595	67	0	0	0	0	0	0	0	0				1	1	0	15						0	0	1						0		2019		0			-450
	596	75	0	0	1	1	0	0	0	0				1	1	0	8						2	1	1						0		2019		0			0
	597	50	0	0	1	1	0	0	0	0				1	1	0	15						2	0	1						0		2019		0			-750
	598	68	0	1	0	0	1	1	1	0				1	1	0	15						4	0	1						0		2019		0			-75
	599	66	0	1	0	0	0	1	0	0		4	4	0	0	2	5						2	1	1	1					1		2019		0			0
	600	33	0	1	0	1	0	0	0	0		9	11	2	2	2	15						2	0	1	0					1		2019		0			0
	601	42	0	1	0	0	1	0	1	0		28	3	2	2	0	15						3	0	1	0					0		2019		0			-875
	602	80	1	0	1	0	0	0	1	1		27	18	3	3	0	15						2	0	1	0					0		2019		0			275
	603	67	1	0	1	0	0	0	1	0				6	6	0	15						2	0	0						0		2019		0			0
	604	92	0	0	0	0	1	0	0	0				6	3	1	15						1	0	0						1		2019		0			175
	605	9	1	0	0	0	0	0	0	0				6	6	1	15						0	0	0						1		2019		0			-50
	606	82	1	1	1	0	0	0	0	0				2	2	0	15						2	0	1						0		2019		0			-50
	607	79	0	0	0	0	1	1	0	1		3	24	1	1	1	8						2	1	1	1					1		2019		0			375
	608	30	0	1	1	0	0	1	0	0				1	1	0	15						3	0	1						0		2019		0			-850
	609	24	0	0	0	0	1	1	0	0		16	35	2	2	1	15						2	0	1	0					0		2019		0			-200
	610	72	0	0	0	0	0	0	0	0		3	1	1	1	1	15	2	0				0	0	1	1	1				1		2019		0			-175
	611	71	0	0	1	0	0	0	0	0		12	12	3	1	1	15	0	0				1	0	1	0	1				1		2019		0			0
	612	75	0	0	1	0	0	0	0	0				6	2	1	8						1	1	0						1		2019		0			-200
	613	43	0	1	1	0	0	1	0	0				6	3	0	15	0	0				3	0	0		1				0		2019		0			-100
	614	56	1	1	0	0	0	0	0	0		20	35	2	2	0	15	5	1				1	0	1	0	0				0		2019		0			0
	615	78	1	0	0	0	0	0	0	0				2	3	1	15						0	0	1						1		2019		0			0
	616	73	0	0	0	0	0	0	0	0				6	6	0	15						0	0	0						0		2019		0			-275
	617	48	0	0	0	0	1	0	0	0		7	18	1	1	0	15						1	0	1	0					0		2019		0			25
	618	64	0	0	0	0	1	0	0	0				2	2	1	15	0	0				1	0	1		1				1		2019		0			50
	619	74	0	0	0	0	0	0	1	1		16	35	1	1	1	15	0	0				1	0	1	0	1				1		2019		0			400
	620	62	0	0	0	0	0	1	1	0		7	5	1	1	1	15						2	0	1	0					1		2019		0			-125
	621	47	1	0	0	0	0	0	0	0		3	1	3	3	2	15	2	0				0	0	1	1	1				1		2019		0			0
	622	67	0	0	0	0	0	0	0	0		6	7	3	3	0	15						0	0	1	0					0		2019		0			50
	623	32	0	1	1	0	0	1	1	0				2	2	0	15						4	0	1						0		2019		0			-700
	624	71	1	0	0	0	0	0	0	0				6	6	0	15	0	0				0	0	0		1				0		2019		0			-200
	625	71	1	0	0	0	0	0	1	0				5	5	0	15						1	0	1						0		2019		0			0
	626	63	0	1	0	0	0	1	0	0				2	2	0	15	6	6				2	0	1		0				0		2019		0			0
	627	69	0	0	0	1	0	0	1	0				3	3	0	15						2	0	1						0		2019		0			100
	628	80	1	1	0	0	0	0	0	0				3	3	0	15						1	0	1						0		2019		0			175
	629	83	0	0	0	0	0	0	1	0		4	6	0	0	0	15	0	0				1	0	1	1	1				0		2019		0			-100
	630	52	0	1	1	0	0	1	1	0				6	6	0	15						4	0	0						0		2019		0			-350
	631	74	0	0	1	0	0	0	0	0		0	3	1	1	0	15	1	4				1	0	1	1	1				0		2019		0			-75
	632	79	0	0	0	0	0	0	0	1				2	2	0	15	5	5				0	0	1		0				0		2019		0			350
	633	49	0	0	1	0	0	0	1	0				1	1	0	15						2	0	1						0		2019		0			-100
	634	50	0	1	1	0	0	0	0	0				3	3	0	8						2	1	1						0		2019		0			50
	635	67	1	1	0	0	0	1	0	0		33	12	1	1	0	15	0	0				2	0	1	0	1				0		2019		0			-275
	636	35	0	0	0	0	0	0	0	0				1	1	0	15						0	0	1						0		2019		0			-975
	637	70	1	0	0	0	0	1	0	0				1	4	0	15						1	0	1						0		2019		0			-50
	638	55	1	0	0	0	0	0	0	0				1	1	0	15						0	0	1						0		2019		0			-850
	639	70	1	0	0	0	0	0	0	0				3	3	0	15						0	0	1						0		2019		0			-100
	640	52	0	0	0	0	1	1	0	0		12	5	6	6	0	15						2	0	0	0					0		2019		0			50
	641	71	0	0	0	0	1	0	0	1		12	12	2	2	0	15						1	0	1	0					0		2019		0			125
	642	66	0	0	0	0	0	0	0	0		5	12	0	0	0	15						0	0	1	1					0		2019		0			-775
	643	45	1	0	0	0	0	0	0	0				3	3	0	15						0	0	1						0		2019		0			-475
	644	75	0	1	0	0	0	1	1	0		6	15	0	0	0	15						3	0	1	0					0		2019		0			-150
	645	82	1	0	0	1	0	0	0	0		7	12	6	6	0	15	6	6				1	0	0	0	0				0		2019		0			-375
	646	75	0	0	1	1	1	0	1	0		3	1	2	2	1	8						4	1	1	1					1		2019		0			-125
	647	39	0	1	0	1	0	0	1	0		1	4	1	1	1	15						3	0	1	1					1		2019		0			-50
	648	74	1	0	1	0	0	0	1	0				3	3	0	15						2	0	1						0		2019		0			0
	649	74	1	0	0	0	0	0	0	0		14	12	6	6	0	15	3	1				0	0	0	0	0				0		2019		0			0
	650	13	1	0	0	0	0	0	0	0				6	6	0	15						0	0	0						0		2019		0			-75
	651	53	0	0	0	0	0	1	0	0				2	2	1	15						1	0	1						1		2019		0			75
	652	66	0	0	0	0	0	0	1	0		11	15	0	0	0	15						1	0	1	0					0		2019		0			-100
	653	32	0	0	1	1	1	0	0	0		35	35	0	0	0	15						3	0	1	0					0		2019		0			-175
	654	54	0	0	1	0	0	0	0	0				2	2	1	15						1	0	1						1		2019		0			-800
	655	57	0	0	0	0	0	1	0	0		9	16	1	1	1	15	0	0				1	0	1	0	1				1		2019		0			-375
	656	37	0	1	0	0	1	0	0	0		16	16	1	1	1	15	0	0				2	0	1	0	1				1		2019		0			-1200
	657	77	1	0	0	1	0	0	1	0		31	22	1	1	0	15	0	0				2	0	1	0	1				0		2019		0			-25
	658	78	0	1	0	0	1	1	0	0				1	1	2	15						3	0	1						1		2019		0			450
	659	7	1	0	0	0	0	0	0	0							4						0	1									2019		0			50
	660	76	1	0	0	0	0	0	0	0				6	6	0	15	6	6				0	0	0		0				0		2019		0			0
	661	71	1	0	1	0	0	0	0	0				3	3	0	5						1	1	1						0		2019		0			-100
	662	72	0	0	0	0	0	0	0	0		1	1	3	3	0	15	0	0				0	0	1	1	1				0		2019		0			25
	663	49	0	0	0	0	0	0	1	0		20	18	1	1	0	5						1	1	1	0					0		2019		0			-50
	664	72	0	0	1	0	0	0	1	0				2	2	1	15						2	0	1						1		2019		0			75
	665	51	0	1	1	0	0	1	0	0		35	35	1	1	0	15						3	0	1	0					0		2019		0			-550
	666	68	0	0	0	1	0	0	0	0				6	6	0	15						1	0	0						0		2019		0			100
	667	64	0	0	0	0	0	0	1	0				2	2	0	15	1	1				1	0	1		1				0		2019		0			100
	668	82	0	0	0	0	0	0	1	1				1	1	1	15	0	0				1	0	1		1				1		2019		0			225
	669	64	0	0	0	0	0	0	0	0				6	6	1	15						0	0	0						1		2019		0			125
	670	50	0	1	1	0	0	1	0	0				1	1	0	15	3	1				3	0	1		0				0		2019		0			-800
	671	31	0	0	1	0	0	0	0	0		10	15	1	1	0	15						1	0	1	0					0		2019		0			-75
	672	88	0	0	1	1	0	0	0	0				6	6	0	15						2	0	0						0		2019		0			-75
	673	73	0	0	1	0	1	0	1	0		12	6	2	6	0	15						3	0	1	0					0		2019		0			100
	674	56	0	1	1	0	0	0	1	0		12	7	2	2	0	15						3	0	1	0					0		2019		0			-400
	675	74	0	0	1	0	0	0	0	0		15	4	4	4	0	15	0	0				1	0	1	0	1				0		2019		0			-275
	676	88	0	0	1	0	0	0	0	1				3	3	1	8						1	1	1						1		2019		0			300
	677	80	1							0													0										2019		0			300
	678	76	1	0	0	0	0	0	0	0		4	11	1	1	0	15	1	1				0	0	1	1	1				0		2019		0			50
	679	69	0	0	0	0	0	0	0	0		2	4	3	3	0	15						0	0	1	1					0		2019		0			-50
	680	54	0	0	0	0	0	0	0	0				3	3	1	15						0	0	1						1		2019		0			-250
	681	66	0	0	0	1	1	1	0	0				1	1	2	5						3	1	1						1		2019		0			-50
	682	21	1	1	0	1	0	1	0	0				3	6	0	15						3	0	1						0		2019		0			-450
	683	67	0	1	0	0	1	1	0	0				0	0	0	8						3	1	1						0		2019		0			-25
	684	18	0	1	0	0	0	0	0	0				3	3	0	8						1	1	1						0		2019		0			0
	685	58	1	0	0	0	0	0	0	0		33	10	6	6	0	15	5	2				0	0	0	0	0				0		2019		0			0
	686	76	1	0	0	0	0	0	0	0				4	4	0	15						0	0	1						0		2019		0			150
	687	70	0	0	0	0	0	0	1	0				6	6	0	15						1	0	0						0		2019		0			-25
	688	35	0	1	0	1	0	1	1	0		35	35	1	1	1	8						4	1	1	0					1		2019		0			0
	689	83	0	1	1	0	0	1	1	0				1	4	0	15						4	0	1						0		2019		0			-50
	690	53	0	1	0	0	1	0	0	0		20	35	2	2	1	15	0	0				2	0	1	0	1				1		2019		0			-125
	691	36	0	1	1	0	0	0	1	0		35	35	3	3	0	8						3	1	1	0					0		2019		0			-875
	692	42	0	1	1	0	0	1	1	0		34	21	1	1	1	15	1	1				4	0	1	0	1				1		2019		0			0
	693	89	1	0	0	0	0	0	0	0				6	6	0	15						0	0	0						0		2019		0			-25
	694	78	1	1	0	0	0	1	0	0		5	6	2	2	2	15						2	0	1	1					1		2019		0			0
	695	8	0	0	0	1	0	0	0	0				2	2	1	5						1	1	1						1		2019		0			-200
	696	77	0	0	1	0	0	0	1	0		10	24	4	4	1	15	2	3				2	0	1	0	1				0		2019		0			225
	697	83	0							0																							2019		0			25
	698	74	0	0	0	0	0	1	1	0				6	6	0	15						2	0	0						0		2019		0			200
	699	35	0	1	1	0	0	0	0	0		3	2	1	1	1	15						2	0	1	1					1		2019		0			-200
	700	90	0	0	0	0	0	0	0	0				1	1	0	8						0	1	1						0		2019		0			0
	701	80	1	0	1	0	0	0	1	0				6	6	0	15						2	0	0						0		2019		0			225
	702	38	1	0	0	0	0	0	0	0				6	6	0	15						0	0	0						0		2019		0			-375
	703	44	0	0	0	0	0	0	0	0				2	2	1	15						0	0	1						1		2019		0			-975
	704	70	0	1	0	1	0	1	0	1				4	4	0	8						3	1	1						0		2019		0			-100
	705	83	0	0	0	0	0	0	0	0				6	6	0	15						0	0	0						0		2019		0			0
	706	37	0	0	0	0	0	0	0	0				1	1	0	8						0	1	1						0		2019		0			-325
	707	81	1	0	0	0	0	0	0	0				3	3	0	15						0	0	1						0		2019		0			125
	708	36	0	1	0	0	0	1	0	0		13	21	3	3	1	8						2	1	1	0					1		2019		0			-700
	709	68	1	1	0	0	0	0	0	0				6	6	0	15	1	1				1	0	0		1				0		2019		0			-400
	710	66	1	0	0	0	0	0	0	0		4	4	3	3	0	15						0	0	1	1					0		2019		0			0
	711	67	0	0	0	0	0	1	0	0				1	1	0	15						1	0	1						0		2019		0			50
	712	67	1	0	0	0	0	0	0	0				6	4	0	15	0	0				0	0	0		1				0		2019		0			175
	713	78	0	0	1	0	0	0	0	0		17	10	3	3	0	15	1	1				1	0	1	0	1				0		2019		0			150
	714	64	1	0	0	0	0	0	1	0				6	6	0	15	5	3				1	0	0		0				0		2019		0			-50
	715	48	1	0	0	0	0	0	0	0				6	6	1	15						0	0	0						1		2019		0			75
	716	70	0	0	0	1	0	0	1	0				2	4	1	15						2	0	1						1		2019		0			0
	717	30	1	0	0	0	0	0	0	0		35	35	1	1	0	15	1	2				0	0	1	0	1				0		2019		0			-150
	718	56	0	0	0	0	0	0	0	0		35	34	6	3	0	15	4	2				0	0	0	0	0				0		2019		0			-150
	719	76	0	0	0	0	0	0	0	0				5	3	0	15						0	0	1						0		2019		0			-25
	720	63	0	0	1	0	0	0	1	0				2	2	1	15						2	0	1						1		2019		0			100
	721	69	1	0	0	0	0	0	0	0				6	6	0	15						0	0	0						0		2019		0			-150
	722	68	1	0	0	0	0	0	0	0		35	35	6	6	0	15	6	6				0	0	0	0	0				0		2019		0			-275
	723	73	1	0	0	0	0	0	0	0				6	6	0	15						0	0	0						0		2019		0			125
	724	67	1	0	0	0	0	0	0	0				6	6	0	15						0	0	0						0		2019		0			175
	725	77	1	1	0	0	0	0	1	0		20	13	6	6	1	15	3	1				2	0	0	0	0				1		2019		0			-575
	726	75	1	0	0	0	0	0	0	0				6	6	0	15	0	0				0	0	0		1				0		2019		0			100
	727	83	0	0	1	1	0	0	1	0				2	2	0	5						3	1	1						0		2019		0			-150
	728	76	1	0	1	0	0	0	1	0				6	6	0	15						2	0	0						0		2019		0			175
	729	49	1	0	0	0	0	0	1	0				6	6	0	15						1	0	0						0		2019		0			-100
	730	70	1	1	1	1	0	1	1	0		5	10	2	2	1	15	1	1				5	0	1	1	1				1		2019		0			125
	731	81	1	0	0	0	0	1	0	0				6	6	0	15						1	0	0						0		2019		0			125
	732	14	0	0	0	0	0	0	0	0				6	6	0	15						0	0	0						0		2019		0			-175
	733	75	1	1	0	0	0	0	1	0				6	6	0	15	6	5				2	0	0		0				0		2019		0			-250
	734	87	0	0	0	0	0	1	0	0				3	3	0	5						1	1	1						0		2019		0			-25
	735	82	0	0	1	0	0	0	0	0		8	11	6	6	0	15	2	5				1	0	0	0	1				0		2019		0			100
	736	50	0	0	0	0	0	0	0	0						2							0								1		2019		0			-50
	737	70	0	0	0	1	0	0	1	0				6	6	0	15						2	0	0						0		2019		0			-375
	738	75	0	1	0	1	0	1	0	1				6	6	0	15						3	0	0						0		2019		0			150
	739	52	0	1	1	1	1	1	1	0				6	6	0	15						6	0	0						0		2019		0			-400
	740	53	1	0	1	1	0	0	1	0				6	2	2	15	0	0				3	0	0		1				0		2019		0			-700
	741	85	0	0	0	0	0	0	0	0				3	3	0	15	0	3				0	0	1		1				0		2019		0			0
	742	75	1	0	0	0	0	0	1	0				6	6	0	15						1	0	0						0		2019		0			-50
	743	77	1	0	0	0	0	0	0	0				6	6	0	15						0	0	0						0		2019		0			400
	744	65	1	0	0	0	0	0	1	0				6	6	0	15						1	0	0						0		2019		0			50
	745	75	0	0	0	0	0	0	0	0		15	10	1	1	0	15	2	2				0	0	1	0	1				0		2019		0			150
	746	82	1	1	1	1	1	1	1	0				5	2	0	15						6	0	1						0		2019		0			0
	747	53	0	0	0	0	0	0	1	0				2	2	0	15						1	0	1						0		2019		0			-75
	748	85	0	0	0	0	0	1	1	0				6	6	0	15						2	0	0						0		2019		0			75
	749	61	0	0	1	1	0	0	1	0		2	1	1	1	0	15	1	1				3	0	1	1	1				0		2019		0			275
	750	38	1	0	0	1	0	0	1	0		36	28	3	3	0	8	1	1				2	1	1	0	1				0		2019		0			50
	751	67	0	0	0	0	0	1	1	0		1	1	1	1	0	15						2	0	1	1					0		2019		0			225
	752	72	1	0	0	0	0	0	0	0		8	7	3	3	0	15	2	2				0	0	1	0	1				0		2019		0			-75
	753	72	0	0	0	1	0	0	0	1		5	5	2	2	0	15	2	2				1	0	1	1	1				0		2019		0			50
	754	44	0	1	1	0	0	1	1	0		35	32	3	3	1	15	2	2				4	0	1	0	1				1		2019		0			-400
	755	77	0	0	0	0	0	0	0	0				6	6	0	15						0	0	0						0		2019		0
	756	42	0	0	0	0	0	0	0	0				6	6	0	15						0	0	0						0		2019		0			-350
	757	79	1	0	0	0	0	0	0	0				6	6	0	15						0	0	0						0		2019		0			-100
	758	84	0	1	1	1	0	0	1	0		10	5	5	2	0	5	2	1				4	1	1	0	1				0		2019		0			300
	759	84	1	0	1	0	0	0	1	1		4	4	3	3	0	15						2	0	1	1					0		2019		0			0
	760	67	1	0	0	0	0	0	0	0				6	6	0	15						0	0	0						0		2019		0			325
	761	64	1	0	0	1	0	0	0	0				6	6	0	15						1	0	0						0		2019		0			0
	762	11	0	1	0	0	0	1	0	0				2	6	1	15						2	0	1						1		2019		0			-100
	763	82	1	0	0	1	0	0	0	0				6	6	0	15						1	0	0						0		2019		0			50
	764	57	0	0	0	0	0	0	0	0		17	27	6	2	0	15						0	0	0	0					0		2019		0			-725
	765	71	0	0	1	0	0	1	0	0		15	16	3	3	1	15	4	3				2	0	1	0	0				1		2019		0			25
	766	71	1	0	0	0	0	0	0	0				6	6	0	15	3	2				0	0	0		0				0		2019		0			150
	767	47	0	0	1	1	1	1	0	0		11	9	1	1	2	15	0	0				4	0	1	0	1				1		2019		0			-125
	768	75	0	0	0	0	0	0	0	0				3	3	0	15						0	0	1						0		2019		0			0
	769	72	0	0	0	1	0	0	1	0				1	1	2	15						2	0	1						1		2019		0			-25
	770	17	0	0	0	0	0	0	1	0				2	2	1	8						1	1	1						1		2019		0			-400
	771	81	0	1	0	0	0	0	0	0				6	6	1	15	10	8				1	0	0		0				1		2019		0			125
	772	79	0	0	0	0	0	0	1	0				6	6	0	15						1	0	0						0		2019		0			25
	773	80	0	0	0	1	0	0	1	0				2	2	1	8						2	1	1						1		2019		0			300
	774	33	0	0	1	1	0	0	0	0		35	20	1	1	1	15	2	5				2	0	1	0	1				1		2019		0			0
	775	68	1	0	0	1	0	0	0	1				6	6	0	15						1	0	0						0		2019		0			-125
	776	22	1	1	1	0	0	0	0	0				1	1	2	8						2	1	1						1		2019		0			-700
	777	75	0	0	0	1	0	0	0	0				6	6	0	15	3	3				1	0	0		0				0		2019		0			50
	778	30	0	0	0	0	0	0	0	0				6	6	0	15						0	0	0						0		2019		0			-50
	779	20	0	0	1	1	0	0	0	0				6	6	2	15						2	0	0						1		2019		0			-425
	780	63	1	0	1	0	0	0	1	0				6	6	0	15						2	0	0						0		2019		0			175
	781	71	0	0	0	0	0	0	1	0				2	2	0	15						1	0	1						0		2019		0			100
	782	79	0	0	1	0	0	0	0	0				4	6	0	15						1	0	1						0		2019		0			175
	783	58	0	0	0	0	0	0	0	0		10	22	3	3	0	15						0	0	1	0					0		2019		0			150
	784	75	0	1	1	0	0	0	1	0		35	35	1	1	0	15						3	0	1	0					0		2019		0			-75
	785	84	0	0	0	0	0	0	0	0				0	0	1	15						0	0	1						1		2019		0			50
	786	68	0	0	0	1	0	0	0	0		10	13	1	1	1	8						1	1	1	0					1		2019		0			125
	787	62	0	0	1	0	0	0	1	0				3	3	0	15						2	0	1						0		2019		0			-425
	788	61	0	0	1	1	0	1	0	0		7	29	2	2	0	15						3	0	1	0					0		2019		0			300
	789	66	1	0	1	0	0	0	1	0				6	6	0	15						2	0	0						0		2019		0			75
	790	85	0	0	0	0	1	0	0	0				6	6	0	15						1	0	0						0		2019		0			-25
	791	88	1	0	0	0	0	1	0	0				2	2	0	15						1	0	1						0		2019		0			275
	792	79	0	1	1	0	0	0	1	0				2	2	0	15						3	0	1						0		2019		0			0
	793	72	0	0	0	0	0	0	0	1				2	2	0	15						0	0	1						0		2019		0			-150
	794	86	0	0	0	0	0	0	1	0				2	2	1	15						1	0	1						0		2019		0			-50
	795	76	0	0	1	0	0	0	0	0				2	2	0	15						1	0	1						0		2019		0			75
	796	36	0	1	1	0	0	1	1	0		8	5	6	6	2	15						4	0	0	0					1		2019		0			-500
	797	71	0	0	0	0	0	1	0	0		14	6	6	6	0	15						1	0	0	0					0		2019		0			100
	798	55	1	0	0	0	0	0	0	0				6	6	0	15						0	0	0						0		2019		0			-850
	799	23	0	0	0	0	0	0	1	0				6	6	1	15						1	0	0						0		2019		0			-625
	800	72	1	0	0	0	0	1	0	0				6	6	0	15						1	0	0						0		2019		0			-250
	801	71	0	0	0	0	0	0	0	0				6	6	1	15						0	0	0						1		2019		0			275
	802	47	0	0	0	1	0	0	0	0				0	0	1	8						1	1	1						1		2019		0			100
	803	60	0	0	0	1	0	0	0	0		13	30	1	1	0	15						1	0	1	0					0		2019		0			-500
	804	70	0	1	0	0	0	0	0	0				2	2	0	15						1	0	1						0		2019		0			-200
	805	63	1	0	0	0	0	0	0	0				4	2	0	8	0	0				0	1	1		1				0		2019		0			0
	806	21	0	0	1	1	0	0	0	0				6	6	1	15						2	0	0						1		2019		0			-325
	807	77	1	0	0	0	0	0	0	1		4	9	6	6	0	15						0	0	0	1					0		2019		0			100
	808	75	1	0	0	0	1	0	0	0		22	7	6	6	0	15						1	0	0	0					1		2019		0			-100
	809	52	0	0	0	0	0	0	0	0				6	6	0	15						0	0	0						0		2019		0			-950
	810	65	0	0	1	0	0	0	1	0		10	5	0	0	0	5						2	1	1	0					0		2019		0			-25
	811	44	1	0	1	0	0	0	0	0				3	3	0	8						1	1	1						0		2019		0			50
	812	79	1	0	0	0	0	0	0	0		30	30	2	2	0	15						0	0	1	0					0		2019		0			250
	813	94	1	0	0	0	0	0	0	0				1	1	0	15						0	0	1						0		2019		0			50
	814	49	0	1	0	0	0	1	0	0		2	4	0	0	0	15						2	0	1	1					0		2019		0			-75
	815	47	0	1	0	0	1	0	0	0		30	30	2	2	0	5						2	1	1	0					0		2019		0			-400
	816	68	0	0	0	0	0	0	0	0				2	2	0	15						0	0	1						0		2019		0			-150
	817	75	1	0	1	0	0	0	1	0				3	3	1	15						2	0	1						1		2019		0			-450
	818	93	0	0	1	0	0	0	1	0				6	6	0	15						2	0	0						0		2019		0			175
	819	46	0	0	1	0	0	0	1	0				2	2	0	15						2	0	1						0		2019		0			-1100
	820	67	0	1	0	1	0	0	1	0		10	6	1	1	0	15						3	0	1	0					0		2019		0			-200
	821	64	1	0	0	0	0	0	0	0				6	6	0	15						0	0	0						0		2019		0			50
	822	78	1	0	0	0	0	0	1	0		5	9	2	2	0	8	3	7				1	1	1	1	0				0		2019		0			0
	823	68	1	0	0	0	0	0	0	0				3	3	0	15						0	0	1						0		2019		0			-100
	824	75	0	0	0	1	1	1	0	0		7	0	6	6	0	5	3	2				3	1	0	0	0				0		2019		0			50
	825	79	1	0	0	0	0	0	1	0		11	10	1	1	0	15						1	0	1	0					0		2019		0			-50
	826	73	0	1	0	0	0	0	0	0				6	6	0	15						1	0	0						0		2019		0			-150
	827	60	0	0	1	0	0	0	0	1				3	3	0	15	0	0				1	0	1		1				0		2019		0			-425
	828	76	0	0	0	1	0	0	0	1		19	30	6	6	0	15						1	0	0	0					0		2019		0			0
	829	62	1	0	1	0	0	0	1	0		6	5	3	3	0	15						2	0	1	0					0		2019		0			-50
	830	18	0	1	0	0	0	0	0	0		8	14	4	1	1	15						1	0	1	0					0		2019		0			200
	831	73	0	1	0	0	0	1	0	0		20	15	2	2	0	15						2	0	1	0					0		2019		0			125
	832	56	0	1	0	1	0	1	0	0				1	1	0	15	0	0				3	0	1		1				0		2019		0			-150
	833	68	1	1	0	0	0	1	1	0		6	7	6	6	0	15						3	0	0	0					0		2019		0			100
	834	77	0	0	0	1	0	0	0	1		8	9	6	6	0	15						1	0	0	0					0		2019		0			-700
	835	80	1	0	0	0	0	0	1	0				6	6	0	15						1	0	0						0		2019		0			50
	836	59	1	0	0	0	0	0	0	0		35	35	6	6	0	15						0	0	0	0					0		2019		0			0
	837	42	0	0	0	0	0	1	0	0		9	23	6	6	1	15						1	0	0	0					1		2019		0			-600
	838	69	0	0	0	1	0	0	1	0		3	5	1	1	0	15						2	0	1	1					0		2019		0			400
	839	15	1	1	0	0	0	0	0	0		8	12	2	2	1	15						1	0	1	0					1		2019		0			-150
	840	80	0	0	0	0	0	0	1	0				6	6	2	15						1	0	0						1		2019		0			50
	841	81	0	0	1	0	0	0	0	0				1	1	0	15						1	0	1						0		2019		0			-175
	842	60	0	0	0	0	0	0	0	0				2	2	0	15						0	0	1						0		2019		0			-175
	843	62	0	0	0	0	0	1	0	1				2	2	0	15						1	0	1						0		2019		0			-75
	844	55	0	1	1	1	1	1	1	0				1	1	2	15						6	0	1						1		2019		0			-975
	845	70	1	1	1	0	0	1	1	0		1	1	6	6	0	15						4	0	0	1					0		2019		0			200
	846	71	0	0	0	0	0	1	0	1				1	1	2	15						1	0	1						1		2019		0			-25
	847	71	1	0	0	0	0	0	0	0				6	6	0	15						0	0	0						0		2019		0			-375
	848	79	0	0	0	0	0	0	0	0				1	1	1	8						0	1	1						1		2019		0			0
	849	87	0	1	0	0	0	1	0	0				0	0	2	15						2	0	1						1		2019		0			250
	850	68	0	0	0	0	0	1	1	0		10	35	1	1	1	15						2	0	1	0					1		2019		0			150
	851	75	0	0	1	0	1	0	1	0				2	2	0	15	0	0				3	0	1		1				0		2019		0			250
	852	89	1	0	0	0	0	0	1	0				6	6	0	15						1	0	0						0		2019		0			50
	853	49	0	0	1	0	0	0	0	0		5	2	6	6	0	15						1	0	0	1					0		2019		0			-50
	854	86	0							0				3	3	0	15							0	1						0		2019		0			350
	855	87	0	0	0	0	0	0	0	0				2	2	0	15						0	0	1						0		2019		0			25
	856	55	0	0	0	0	0	1	0	0		25	22	6	2	0	8						1	1	0	0					0		2019		0			0
	857	72	0	0	0	0	1	0	1	0		11	11	6	6	0	15						2	0	0	0					0		2019		0			-275
	858	59	0	0	0	1	1	0	0	0		7	10	6	6	0	15						2	0	0	0					0		2019		0			0
	859	71	0	0	0	0	0	0	0	0				6	6	0	15						0	0	0						0		2019		0			225
	860	31	1	0	0	0	0	0	0	0				1	1	0	15						0	0	1						0		2019		0			-125
	861	42	1	0	0	0	0	0	1	0				6	6	0	15						1	0	0						0		2019		0
	862	56	0	0	1	0	0	1	0	1				3	3	0	15						2	0	1						0		2019		0			-150
	863	63	0	1	1	1	0	1	1	0				1	1	1	15						5	0	1						1		2019		0			50
	864	77	0	1	0	0	1	1	0	0				1	1	0	15	4	4				3	0	1		0				0		2019		0			0
	865	34	0	1	1	1	0	1	0	0		6	15	1	1	0	15						4	0	1	0					0		2019		0			0
	866	44	0	1	0	0	0	0	0	0		35	35	3	3	0	15						1	0	1	0					0		2019		0			-1100
	867	62	0	1	0	0	0	0	0	0		3	6	3	1	0	15	4	3				1	0	1	1	0				0		2019		0			0
	868	61	1	0	1	0	0	0	1	0				2	6	0	15						2	0	1						0		2019		0			125
	869	50	0	0	0	0	0	0	0	0		9	8	2	2	0	15						0	0	1	0					0		2019		0			-550
	870	50	0	0	0	0	0	0	0	0				3	3	0	15						0	0	1						0		2019		0			-125
	871	75	1	0	0	0	0	0	0	1				6	6	0	15						0	0	0						0		2019		0			25
	872	85	1	0	0	0	0	0	0	0				2	6	0	8						0	1	1						0		2019		0			100
	873	56	0	0	0	1	0	0	0	0		12	5	6	6	0	15						1	0	0	0					0		2019		0			225
	874	83	0	1	0	0	0	0	1	0				6	6	0	15						2	0	0						0		2019		0			50
	875	67	1	0	1	0	0	0	1	0		11	15	2	2	0	15						2	0	1	0					0		2019		0			-300
	876	79	0	0	1	0	0	0	0	1				1	1	0	15						1	0	1						0		2019		0			-25
	877	55	0	0	1	1	1	0	1	0				2	2	1	15						4	0	1						1		2019		0			0
	878	49	0	0	1	0	0	0	1	1				2	4	0	15	0	0				2	0	1		1				0		2019		0			-475
	879	68	1	0	0	0	0	1	1	0				6	6	0	15						2	0	0						0		2019		0			0
	880	65	0	0	0	1	0	0	1	0				2	2	0	15						2	0	1						0		2019		0			-700
	881	39	1	0	0	0	0	0	0	0				6	6	0	15						0	0	0						0		2019		0			-525
	882	49	0	0	0	0	0	0	0	0		31	35	3	3	0	15	0	0				0	0	1	0	1				0		2019		0			-425
	883	73	0	0	0	0	0	0	1	0		8	9	2	2	0	15	0	0				1	0	1	0	1				0		2019		0			-500
	884	69	0	0	0	0	0	0	1	0				3	2	1	15						1	0	1						1		2019		0			50
	885	77	1	1	0	0	1	0	0	0				6	6	0	15						2	0	0						0		2019		0			-100
	886	56	0	0	1	1	0	0	1	0		7	1	1	1	0	15						3	0	1	0					0		2019		0			-1200
	887	45	0	0	1	1	0	1	1	0		10	10	1	1	1	15						4	0	1	0					1		2019		0			-375
	888	59	0	1	0	0	0	0	0	1				6	6	0	15						1	0	0						0		2019		0			-225
	889	66	0	0	1	0	0	0	0	0		25	30	3	3	0	8	1	0				1	1	1	0	1				0		2019		0			150
	890	74	0	0	0	0	0	0	0	0				3	1	0	15						0	0	1						0		2019		0			-350
	891	70	0	0	1	0	0	0	0	0		5	3	2	2	0	15						1	0	1	1					0		2019		0			-75
	892	62	1	0	1	0	0	0	0	0				4	2	0	15						1	0	1						0		2019		0			100
	893	40	1	0	0	0	0	0	1	0		16	9	1	1	1	8						1	1	1	0					1		2019		0			-25
	894	66	0	0	0	0	0	0	1	0		7	19	2	2	0	15						1	0	1	0					0		2019		0			25
	895	46	1	0	1	0	0	1	1	0				4	4	0	15						3	0	1						0		2019		0			0
	896	21	1	0	1	0	0	0	1	0		7	7	6	2	0	15						2	0	0	0					0		2019		0			-50
	897	65	1	0	0	0	0	0	0	0				6	6	0	15						0	0	0						0		2019		0			-250
	898	65	1	0	0	0	0	0	0	0		15	18	6	6	1	15						0	0	0	0					1		2019		0			-200
	899	75	1	0	1	1	0	0	1	0				3	3	0	15	6	1				3	0	1		0				0		2019		0			-475
	900	66	1	0	1	0	0	0	0	1				1	3	0	15	6	2				1	0	1		0				0		2019		0			-25
	901	64	1	1	1	0	0	1	1	0				3	3	0	15						4	0	1						0		2019		0			-225
	902	60	0	1	1	0	1	1	1	0		17	21	1	1	0	15	0	0				5	0	1	0	1				0		2019		0			0
	903	74	1	0	0	0	0	1	1	0				3	1	0	15						2	0	1						0		2019		0			50
	904	46	1	0	0	0	0	0	0	0				6	1	0	15						0	0	0						0		2019		0			-200
	905	90	0	0	0	1	0	0	0	0		16	5	3	1	0	15						1	0	1	0					0		2019		0			-25
	906	54	0	1	1	1	1	1	1	0				2	2	0	15						6	0	1						0		2019		0			-25
	907	72	0	0	1	1	1	1	1	0				2	2	0	15						5	0	1						0		2019		0			-50
	908	79	1	1	0	0	0	0	1	0				6	6	0	15						2	0	0						0		2019		0			25
	909	45	0	0	0	0	0	1	0	0				3	3	0	15						1	0	1						0		2019		0			50
	910	44	0	0	1	0	0	1	0	0		20	11	1	1	1	15						2	0	1	0					1		2019		0			100
	911	72	0	1	0	0	0	1	0	0				6	2	0	15						2	0	0						0		2019		0			100
	912	55	1	0	0	0	1	1	0	0		17	11	1	1	1	15						2	0	1	0					1		2019		0			-25
	913	26	0	1	1	0	0	1	0	0				2	2	1	15						3	0	1						1		2019		0
	914	66	1	0	1	0	0	0	1	1		10	8	6	6	0	15	2	1				2	0	0	0	1				0		2019		0			200
	915	70	0	0	0	0	0	0	1	0				1	1	1	8	0	0				1	1	1		1				1		2019		0			-100
	916	34	1	0	0	0	0	0	0	0		3	3	2	2	1	15						0	0	1	1					0		2019		0			-950
	917	62	0	0	0	1	0	0	0	0				6	6	0	15						1	0	0						0		2019		0			350
	918	68	0	0	0	0	0	0	0	0				3	3	0	15						0	0	1						0		2019		0			0
	919	75	0	0	0	1	0	0	0	0				6	6	0	15						1	0	0						0		2019		0			-75
	920	86	0	0	0	1	0	0	0	0				1	1	1	15	0	0				1	0	1		1				1		2019		0			-50
	921	58	0	1	1	1	0	1	1	0		4	8	1	1	0	8						5	1	1	1					0		2019		0			200
	922	79	1	0	0	0	0	1	0	0				6	6	0	15						1	0	0						0		2019		0			175
	923	74	1	0	0	0	0	0	0	0		6	10	1	1	0	15						0	0	1	0					0		2019		0			125
	924	78	0	1	1	0	0	0	0	0				1	1	0	15						2	0	1						0		2019		0			50
	925	32	0	1	1	0	0	1	0	0				1	1	2	15						3	0	1						1		2019		0			-425
	926	79	0	1	0	0	0	0	1	0				2	2	0	15	0	0				2	0	1		1				0		2019		0			450
	927	74	0	1	0	0	0	1	0	0		6	6	2	2	0	8	0	0				2	1	1	0	1				0		2019		0			175
	928	68	0	1	0	1	0	1	1	0		7	6	1	1	0	15						4	0	1	0					0		2019		0			125
	929	76	0	0	0	0	0	0	0	0		23	18	2	2	1	15						0	0	1	0					1		2019		0			50
	930	40	0	1	1	1	0	0	1	0		10	10	1	1	1	15						4	0	1	0					1		2019		0
	931	68	0	0	0	0	0	0	0	0				6	6	0	15						0	0	0						0		2019		0			-125
	932	38	1	0	1	0	0	0	0	0		15	20	2	2	0	15						1	0	1	0					0		2019		0			-425
	933	43	1	0	0	0	0	0	0	0		11	10	1	1	0	15						0	0	1	0					0		2019		0			-400
	934	72	1	0	0	0	0	0	0	0				6	6	0	15						0	0	0						0		2019		0			100
	935	59	0	1	0	0	0	1	0	0				2	2	1	15						2	0	1						1		2019		0			-650
	936	14	0	0	0	1	0	1	0	0				3	3	0	8						2	1	1						0		2019		0			-525
	937	63	1	1	0	0	0	0	1	0		34	26	1	1	0	15						2	0	1	0					0		2019		0			-75
	938	51	0	1	0	0	0	1	1	0		35	35	0	0	0	15						3	0	1	0					0		2019		0			-475
	939	65	0	0	0	0	0	1	0	0				3	3	2	15						1	0	1						1		2019		0			-650
	940	74	0	0	0	0	0	1	0	0				2	2	0	15	0	0				1	0	1		1				0		2019		0			250
	941	60	1	0	0	0	0	0	0	0				1	1	0	15						0	0	1						0		2019		0			-275
	942	74	0	0	0	0	0	0	0	0				6	6	0	15						0	0	0						0		2019		0			-325
	943	82	0	0	0	0	0	0	0	0				6	6	0	15						0	0	0						0		2019		0			0
	944	28	0	1	1	0	1	1	1	0		33	35	0	0	2	15						5	0	1	0					1		2019		0			-375
	945	67	0	1	1	1	1	1	1	0		13	10	3	6	0	15						6	0	1	0					0		2019		0			0
	946	82	1	0	0	0	0	0	0	0		16	13	6	6	0	15						0	0	0	0					0		2019		0			0
	947	77	0	0	0	1	0	1	1	0		8	10	1	1	0	15						3	0	1	0					0		2019		0			0
	948	47	0	1	1	0	1	1	1	0		8	9	3	3	0	15						5	0	1	0					0		2019		0			0
	949	67	0	0	0	0	0	0	0	0				2	2	0	15						0	0	1						0		2019		0			-225
	950	70	0	1	0	0	0	1	0	0		32	17	1	0	0	15						2	0	1	0					0		2019		0			50
	951	43	0	0	0	0	0	0	0	0		8	8	2	4	0	15						0	0	1	0					0		2019		0			-25
	952	16	0	1	0	0	1	1	0	0		23	27	2	2	0	15						3	0	1	0					0		2019		0			-300
	953	75	0	1	0	1	0	1	1	0				3	3	0	15						4	0	1						0		2019		0			-75
	954	56	1	0	0	0	0	0	1	0		2	1	3	3	0	15	0	0				1	0	1	1	1				0		2019		0			100
	955	77	0	1	0	0	0	1	0	0				6	6	0	15	1	7				2	0	0		1				0		2019		0
	956	66	1	0	0	0	0	0	0	0				3	3	0	15	6	6				0	0	1		0				0		2019		0			100
	957	44	0	0	1	0	0	0	0	0		16	24	1	1	0	15						1	0	1	0					0		2019		0			-100
	958	86	0	1	1	0	0	0	0	0				6	6	0	15						2	0	0						0		2019		0			250
	959	69	0	0	0	0	0	0	0	0				1	1	0	15						0	0	1						0		2019		0			-350
	960	80	1	0	0	0	0	0	0	0				6	6	0	15						0	0	0						0		2019		0			-200
	961	68	0	1	1	0	0	0	0	0				1	1	0	15	4	1				2	0	1		0				0		2019		0			-450
	962	72	0	0	0	0	1	0	0	0				2	4	0	15						1	0	1						0		2019		0			50
	963	63	0	0	0	0	0	0	1	0				2	2	1	15						1	0	1						1		2019		0			225
	964	42	0	1	0	1	0	1	0	0		35	32	1	1	0	15	0	0				3	0	1	0	1				0		2019		0			-75
	965	24	0	0	0	0	1	0	0	0		5	8	3	1	0	15						1	0	1	1					0		2019		0			0
	966	71	0	0	0	1	1	0	1	0				2	4	0	15						3	0	1						0		2019		0			100
	967	74	1	0	0	0	0	1	0	0		6	7	1	1	1	15						1	0	1	0					1		2019		0			175
	968	70	1	0	1	0	0	0	1	0		16	11	2	2	0	15						2	0	1	0					0		2019		0			-800
	969	45	0	0	1	0	0	0	0	0		35	35	2	6	0	15						1	0	1	0					0		2019		0			-100
	970	24	0	0	0	0	0	0	0	0				6	6	0	15						0	0	0						0		2019		0			0
	971	86	1	0	0	0	0	0	0	0				2	2	0	15						0	0	1						0		2019		0			-175
	972	33	0	0	0	0	0	0	0	0				1	1	0	15						0	0	1						0		2019		0			0
	973	56	0	1	0	1	1	1	0	0		1	4	1	1	0	15	1	1				4	0	1	1	1				0		2019		0			-75
	974	77	0	0	0	0	1	0	0	0				3	6	0	8						1	1	1						0		2019		0			0
	975	48	1	0	0	0	0	0	1	0				3	6	2	15						1	0	1						1		2019		0			75
	976	52	1	0	0	0	0	1	0	0				6	6	0	15						1	0	0						0		2019		0			-500
	977	81	0	0	0	0	0	0	1	0				3	3	1	5						1	1	1						1		2019		0			525
	978	86	1	0	0	0	0	1	0	0		5	5	3	3	1	15						1	0	1	1					1		2019		0			0
	979	81	1							0																							2019		0			-200
	980	74	0	0	0	0	0	0	0	0				6	6	1	15						0	0	0						0		2019		0			0
	981	77	1	0	0	0	0	0	1	0		25	7	6	6	0	15						1	0	0	0					0		2019		0			25
	982	78	0	0	0	0	0	0	0	0				1	1	0	15						0	0	1						0		2019		0			50
	983	63	0	1	1	1	0	1	1	0		20	25	2	4	0	15						5	0	1	0					0		2019		0			-450
	984	58	1	1	1	0	0	0	0	0		4	13	1	1	1	15						2	0	1	1					1		2019		0			-525
	985	92	0	0	0	0	0	0	0	0				3	3	0	15						0	0	1						0		2019		0			50
	986	80	0	0	1	1	0	0	1	0		9	15	6	6	0	15						3	0	0	0					0		2019		0			-75
	987	70	0	0	0	0	0	0	0	1				1	1	0	15						0	0	1						0		2019		0			-75
	988	71	0	0	0	0	0	0	0	0		27	25	1	1	0	15						0	0	1	0					0		2019		0			-75
	989	72	1	0	0	0	0	0	0	1				6	6	0	15						0	0	0						0		2019		0			-300
	990	72	1	0	0	0	0	0	0	0				6	6	0	15						0	0	0						0		2019		0			150
	991	78	1	0	0	0	0	0	1	0		20	25	3	3	0	15						1	0	1	0					0		2019		0			-550
	992	71	0	1	1	0	0	0	0	0		5	10	1	1	1	15	1	1				2	0	1	1	1				1		2019		0			-150
	993	79	1	1	0	0	0	1	0	0		20	20	2	2	0	15						2	0	1	0					0		2019		0			275
	994	54	0	1	0	1	0	0	1	0		23	28	1	1	0	15						3	0	1	0					0		2019		0			0
	995	85	0	0	0	0	0	0	1	0		8	8	2	2	0	5	1	1				1	1	1	0	1				0		2019		0			-400
	996	66	0	0	0	0	1	0	1	0		11	8	2	2	0	15						2	0	1	0					0		2019		0			-400
	997	74	1	1	1	1	0	0	1	0				3	3	0	8						4	1	1						0		2019		0			-25
	998	84	1	0	0	0	0	0	1	0				6	6	0	15	0	0				1	0	0		1				0		2019		0			350
	999	70	0	0	0	0	0	0	0	0				6	6	0	15						0	0	0						0		2019		0			50
	1000	69	1	0	0	0	0	0	1	0				6	6	0	15						1	0	0						0		2019		0			350
	1001	41	0	0	1	0	0	0	0	0				1	1	0	15						1	0	1						0		2019		0			-250
	1002	62	0	0	1	0	0	0	0	0		5	5	1	1	0	15	0	0				1	0	1	1	1				0		2019		0			150
	1003	40	0	0	0	0	0	0	0	0		35	35	6	6	2	15						0	0	0	0					1		2019		0			-500
	1004	71	1	0	1	0	0	0	1	1		18	19	2	6	0	15						2	0	1	0					0		2019		0			150
	1005	63	1	0	0	0	0	0	1	0		15	15	2	4	0	15						1	0	1	0					0		2019		0			-250
	1006	71	1	0	0	0	0	0	1	0				6	6	0	15						1	0	0						0		2019		0			50
	1007	70	1	0	0	1	1	0	0	1		12	20	6	6	0	15						2	0	0	0					0		2019		0			0
	1008	72	1	0	1	1	0	0	0	0				6	6	0	15						2	0	0						0		2019		0			-50
	1009	71	0	0	0	0	0	0	0	0		10	15	1	1	0	15						0	0	1	0					0		2019		0			300
	1010	81	0	0	0	0	0	0	1	0		34	36	1	1	0	15						1	0	1	0					0		2019		0			-25
	1011	75	1	0	0	1	0	1	0	0		35	35	3	4	0	15						2	0	1	0					0		2019		0			-200
	1012	67	0	0	1	0	0	0	1	1				2	4	0	15						2	0	1						0		2019		0			0
	1013	71	0	1	1	0	0	0	1	0		30	33	6	3	0	15						3	0	0	0					0		2019		0			100
	1014	37	0	0	1	0	1	0	0	0		15	15	2	2	2	15						2	0	1	0					1		2019		0			-500
	1015	82	0	0	0	0	0	0	0	0		35	30	6	6	0	15						0	0	0	0					0		2019		0			75
	1016	70	0	1	1	0	0	0	1	0		12	15	2	2	0	15	0	0				3	0	1	0	1				0		2019		0			75
	1017	63	0	1	0	0	0	1	0	0		35	35	2	4	0	15	3	2				2	0	1	0	0				0		2019		0			0
	1018	54	0	0	0	0	0	0	0	0				6	6	0	15						0	0	0						0		2019		0			0
	1019	62	0	1	1	1	1	1	1	0		13	18	1	1	1	15						6	0	1	0					1		2019		0			-200
	1020	71	1	0	0	0	0	0	0	0				3	6	0	15						0	0	1						0		2019		0			-475
	1021	64	0	0	1	0	0	0	0	0				1	1	0	15						1	0	1						0		2019		0			-175
	1022	49	1	0	0	0	0	0	0	0		1	2	3	3	0	15						0	0	1	1					0		2019		0			-275
	1023	72	0	1	1	1	0	1	1	0		20	10	1	1	0	15						5	0	1	0					0		2019		0			225
	1024	55	0	1	1	0	0	1	0	0		28	29	3	3	0	15						3	0	1	0					0		2019		0			-100
	1025	68	1	0	1	1	0	0	0	1		11	6	3	3	0	15						2	0	1	0					0		2019		0			150
	1026	65	1	0	0	0	0	0	0	0		9	20	2	2	0	15						0	0	1	0					0		2019		0			0
	1027	71	1	0	0	0	0	0	0	0				6	6	0	15						0	0	0						0		2019		0
	1028	76	1	0	0	0	0	0	0	0		15	11	6	2	0	15	0	0				0	0	0	0	1				0		2019		0			175
	1029	46	1	0	0	0	0	0	1	0		21	25	1	6	0	15						1	0	1	0					0		2019		0			-1400
	1030	59	1	0	1	1	0	0	0	0				6	6	0	15						2	0	0						0		2019		0			0
	1031	90	1	0	0	0	0	0	0	0				6	6	0	15						0	0	0						0		2019		0			50
	1032	75	1	0	0	0	0	0	1	0							15						1	0									2019		0			-75
	1033	46	1	0	0	0	0	0	0	0		5	7	2	2	0	15	3	1				0	0	1	1	0				0		2019		0			-525
	1034	74	1	0	0	0	0	0	0	0				3	3	1	15						0	0	1						1		2019		0			0
	1035	86	0	0	0	0	0	1	0	0		4	4	3	3	0	15	0	0				1	0	1	1	1				0		2019		0			400
	1036	74	0	0	1	0	0	0	0	0				2	2	1	8						1	1	1						1		2019		0			125
	1037	38	0	0	1	1	0	0	1	0		25	12	2	2	0	15						3	0	1	0					0		2019		0			-225
	1038	67	0	1	1	1	0	0	1	0				6	6	0	15						4	0	0						0		2019		0			150
	1039	32	1	0	0	0	0	0	0	0				6	6	0	15						0	0	0						0		2019		0			-350
	1040	68	1	0	0	0	0	0	0	0		0	3	1	1	1	15						0	0	1	1					1		2019		0			200
	1041	86	0	0	1	0	0	0	1	0				2	2	0	15						2	0	1						0		2019		0			-100
	1042	62	0	0	0	0	0	0	0	0				2	2	0	15						0	0	1						0		2019		0			50
	1043	17	1	0	0	0	0	0	0	0		7	5	4	4	1	15						0	0	1	0					1		2019		0			-50
	1044	75	1	0	0	0	0	0	0	0				6	3	0	15						0	0	0						0		2019		0			100
	1045	74	0	0	0	0	0	0	1	0		14	8	2	2	0	15	1	2				1	0	1	0	1				1		2019		0			-25
	1046	65	1	0	0	0	0	0	1	0		10	7	6	6	0	15						1	0	0	0					0		2019		0			-350
	1047	73	0	0	0	0	0	0	0	0		35	35	6	6	0	15	2	2				0	0	0	0	1				0		2019		0			100
	1048	31	0	1	1	1	0	0	1	0		24	15	6	6	0	8						4	1	0	0					0		2019		0			-550
	1049	31	0	0	0	0	0	0	0	0				6	6	0	15						0	0	0						0		2019		0			-100
	1050	78	0	0	0	1	0	1	0	0		20	24	1	1	0	8	2	2				2	1	1	0	1				0		2019		0			25
	1051	39	1	0	1	0	0	1	0	0		11	10	6	6	1	15						2	0	0	0					1		2019		0			-800
	1052	64	1	0	1	0	0	0	0	0		3	12	4	2	0	15						1	0	1	1					0		2019		0			-300
	1053	92	0	0	0	0	1	0	1	0		7	19	6	6	0	15						2	0	0	0					0		2019		0			-125
	1054	78	0	0	1	0	0	0	1	0				3	3	0	15	2	2				2	0	1		1				0		2019		0			-175
	1055	38	0	0	0	0	0	0	0	0				6	6	0	15						0	0	0						0		2019		0			-450
	1056	20	0	1	1	0	0	1	1	0				3	3	0	8						4	1	1						0		2019		0			-475
	1057	58	0	0	1	0	0	0	1	0				2	2	0	15						2	0	1						0		2019		0			25
	1058	61	0	1	1	0	0	0	0	0				6	6	0	15						2	0	0						0		2019		0
	1059	22	1	0	0	0	1	1	0	0		25	29	2	6	0	15						2	0	1	0					0		2019		0			-75
	1060	41	1	0	0	0	0	0	0	0				6	6	0	15						0	0	0						0		2019		0			-850
	1061	37	1	0	0	0	0	1	0	0				6	6	0	15						1	0	0						0		2019		0			-350
	1062	68	0	0	1	0	0	0	1	0				2	2	1	15						2	0	1						1		2019		0			200
	1063	42	0	1	0	0	0	0	0	0				2	2	1	15						1	0	1						1		2019		0			-50
	1064	71	0	0	1	1	0	0	0	0				6	3	0	15						2	0	0						0		2019		0			50
	1065	34	1	0	0	0	0	0	0	0				6	6	1	15						0	0	0						1		2019		0			-250
	1066	71	0	0	0	0	0	0	0	0				6	6	0	15						0	0	0						0		2019		0			175
	1067	24	1	0	0	1	0	0	0	0				6	6	0	15						1	0	0						0		2019		0			-225
	1068	71	1	0	0	0	0	0	0	0		35	35	6	6	0	15	10	10				0	0	0	0	0				0		2019		0			175
	1069	52	0	0	1	0	0	0	0	0		6	5	2	2	1	15						1	0	1	0					1		2019		0			-300
	1070	33	1	0	0	0	0	0	0	0				6	6	0	15						0	0	0						0		2019		0			-100
	1071	58	0	0	1	1	0	0	1	0				2	2	0	15						3	0	1						0		2019		0			0
	1072	71	1	0	0	0	0	0	1	0				6	6	0	15						1	0	0						0		2019		0			100
	1073	76	0	0	0	1	0	1	1	0		2	5	3	3	0	15						3	0	1	1					0		2019		0			-100
	1074	66	1	1	0	1	0	0	0	0		12	17	6	6	0	15						2	0	0	0					0		2019		0			100
	1075	65	1	1	1	0	0	0	1	0				6	6	0	15						3	0	0						0		2019		0			125
	1076	50	0	0	1	0	0	0	1	0				0	0	0	8						2	1	1						0		2019		0			-100
	1077	22	1	0	0	1	0	0	0	0				2	2	1	8						1	1	1						1		2019		0			-600
	1078	29	0	1	1	0	0	0	1	0				6	6	0	15						3	0	0						0		2019		0			-700
	1079	42	1	0	1	0	0	0	0	0				6	6	0	15						1	0	0						0		2019		0			-500
	1080	48	0	1	1	1	0	0	0	0				1	4	0	15						3	0	1						0		2019		0			-600
	1081	64	0	0	0	0	0	0	0	0													0										2019		0			-200
	1082	57	1	0	1	0	0	0	0	0				6	6	0	15						1	0	0						0		2019		0			-825
	1083	14	1	0	0	0	0	0	0	0				6	6	0	15						0	0	0						0		2019		0			25
	1084	68	1	0	0	0	0	0	0	0				6	6	0	15						0	0	0						0		2019		0			-25
	1085	73	1	0	0	0	0	0	0	0				4	4	1	15						0	0	1						0		2019		0			100
	1086	74	0	1	1	0	0	1	1	0				2	2	0	15						4	0	1						0		2019		0			-100
	1087	62	0	0	0	0	0	0	1	0				2	2	0	15						1	0	1						0		2019		0			-1450
	1088	60	1	0	1	0	0	0	0	0				6	6	0	15						1	0	0						0		2019		0			-700
	1089	11	1	0	0	0	0	0	0	0				6	6	0	15						0	0	0						0		2019		0			-75
	1090	79	1	0	1	0	0	0	0	0		10	9	6	6	0	15	1	1				1	0	0	0	1				0		2019		0			0
	1091	75	1	1	0	0	0	1	0	0				1	1	0	15						2	0	1						0		2019		0			-225
	1092	58	1	1	1	0	1	0	1	0		20	20	2	2	0	15	6	3				4	0	1	0	0				0		2019		0			-400
	1093	59	1	0	0	0	0	0	0	0		10	9	2	2	0	15	2	2				0	0	1	0	1				0		2019		0			25
	1094	54	0	0	0	0	0	0	0	0		11	11	1	1	0	15						0	0	1	0					0		2019		0			0
	1095	74	0	0	0	0	0	0	0	0		35	34	1	1	0	15	3	2				0	0	1	0	0				0		2019		0			-650
	1096	58	0	0	0	0	0	0	0	0				3	3	0	15						0	0	1						0		2019		0			50
	1097	85	0	0	1	0	1	1	0	1				3	3	0	15						3	0	1						0		2019		0			250
	1098	54	0							0				8	8	0	15						0	0	0								2019		0			-25
	1099	70	0	0	0	0	0	0	1	0				6	6	0	15						1	0	0						0		2019		0			-625
	1100	62	1	0	0	0	0	0	0	0		11	11	2	3	2	15	3	3				0	0	1	0	0				1		2019		0			-300
	1101	59	0	0	0	1	0	0	1	0				3	3	1	15						2	0	1						1		2019		0			125
	1102	79	0	1	0	0	1	1	0	1		12	7	1	1	2	15	3	3				3	0	1	0	0				1		2019		0			25
	1103	82	1	0	1	0	0	1	1	0				1	1	2	15						3	0	1						1		2019		0			50
	1104	75	0	0	0	0	1	1	0	0				2	2	1	15	0	1				2	0	1		1				1		2019		0			-25
	1105	62	1	1	1	0	1	1	1	0				6	3	1	15						5	0	0						1		2019		0			125
	1106	82	0	0	1	0	0	0	1	0				3	3	2	15						2	0	1						1		2019		0			125
	1107	12	0	0	0	0	0	0	0	0				2	2	0	15						0	0	1						0		2019		0			-350
	1108	64	0	0	0	0	0	0	0	0				6	6	0	15	0	0				0	0	0		1				0		2019		0			0
	1109	17	1	0	0	1	0	0	0	0				6	6	0	15						1	0	0						0		2019		0			50
	1110	65	1	0	0	0	0	0	0	0				6	6	0	15	3	3				0	0	0		0				0		2019		0			-300
	1111	70	1	0	0	0	0	0	1	0				6	6	0	8						1	1	0						0		2019		0			-25
	1112	78	0	0	0	0	0	0	1	1				6	6	0	15						1	0	0						0		2019		0			-75
	1113	61	0	0	0	0	0	0	1	0				3	1	0	15	6	6				1	0	1		0				0		2019		0			-250
	1114	75	1	0	0	1	0	0	1	0		7	8	2	2	1	15	1	1				2	0	1	0	1				1		2019		0			-100
	1115	71	1	0	0	0	0	0	1	0		18	5	2	2	1	15	6	1				1	0	1	0	0				1		2019		0			100
	1116	71	0	1	1	0	0	0	1	0		4	7	1	1	0	15	8	4				3	0	1	1	0				0		2019		0			100
	1117	42	0	1	1	0	0	0	1	0		5	4	3	3	0	15	1	1				3	0	1	1	1				0		2019		0			0
	1118	76	1	0	0	0	0	0	0	0				4	4	0	15						0	0	1						0		2019		0			-375
	1119	61	1	0	0	0	0	0	0	0				2	2	0	15						0	0	1						0		2019		0			0
	1120	77	1	0	0	0	0	1	0	0				3	3	0	15						1	0	1						0		2019		0			200
	1121	55	1	0	0	0	0	0	0	0				6	6	0	15	8	8				0	0	0		0				0		2019		0			0
	1122	47	0	0	0	0	0	0	0	0				6	6	0	15						0	0	0						0		2019		0			-575
	1123	61	1	0	0	0	0	0	0	0				6	6	0	15						0	0	0						0		2019		0			-300
	1124	40	1	0	0	0	0	0	0	0				6	6	0	15						0	0	0						0		2019		0			75
	1125	34	1	0	0	0	1	0	0	0				6	6	1	15						1	0	0						1		2019		0			-225
	1126	60	0	0	0	0	0	0	0	0				2	2	2	15	0	0				0	0	1		1				1		2019		0			-475
	1127	46	0	0	1	0	0	0	1	0				1	1	2	15						2	0	1						1		2019		0			25
	1128	77	0	1	0	0	0	1	0	0		4	6	3	6	0	8	1	2				2	1	1	1	1				0		2019		0			250
	1129	44	0	0	0	0	0	0	0	0				2	2	0	8						0	1	1						0		2019		0			-1000
	1130	56	1	0	0	1	0	1	1	0		9	7	3	3	1	15	3	2				3	0	1	0	0				1		2019		0			-50
	1131	77	0	0	1	1	0	0	1	0		15	24	2	2	0	15	2	2				3	0	1	0	1				0		2019		0			275
	1132	66	1	0	1	0	0	0	0	0				2	2	1	5						1	1	1						1		2019		0			0
	1133	58	0	1	1	0	0	1	1	1		24	20	1	1	0	15	2	1				4	0	1	0	1				0		2019		0			50
	1134	80	0	1	1	1	1	1	1	0				1	1	2	5						6	1	1						1		2019		0			-275
	1135	49	1	0	0	0	0	0	0	0				6	6	0	15	3	3				0	0	0		0				0		2019		0			25
	1136	71	0	1	0	0	0	1	0	0				6	2	1	15						2	0	0						1		2019		0			-25
	1137	87	1	0	1	0	0	0	1	0				1	1	0	15						2	0	1						0		2019		0			125
	1138	59	1	0	1	1	0	0	1	1		15	20	6	6	0	15	2	3				3	0	0	0	1				0		2019		0			150
	1139	81	0	0	0	0	0	0	0	0				6	6	0	15						0	0	0						0		2019		0			200
	1140	69	1	1	0	0	0	0	1	0		8	9	4	4	0	8						2	1	1	0					0		2019		0			100
	1141	65	0	0	0	1	0	0	0	0		15	19	2	2	1	15	0	0				1	0	1	0	1				1		2019		0			200
	1142	71	1	0	0	0	0	0	0	0				6	6	0	15						0	0	0						0		2019		0			-550
	1143	84	0	0	1	0	0	0	0	0				1	1	0	15						1	0	1						0		2019		0			-525
	1144	87	0	1	1	1	0	0	0	0		9	6	1	1	0	8						3	1	1	0					0		2019		0			0
	1145	68	0	0	1	1	0	1	1	0				2	2	1	15						4	0	1						1		2019		0			50
	1146	84	0	0	0	0	0	0	0	0				6	6	0	15						0	0	0						0		2019		0			225
	1147	47	1	0	1	0	1	0	0	0				6	6	0	15						2	0	0						0		2019		0			-700
	1148	63	0	0	1	0	0	0	1	0							15						2	0							0		2019		0			-375
	1149	69	0	0	0	0	0	0	0	0				2	2	1	15						0	0	1						1		2019		0			50
	1150	50	0	1	1	0	0	1	1	0				2	2	2	15						4	0	1						1		2019		0			-150
	1151	73	0	0	0	0	0	0	1	0		5	9	2	2	0	15	1	2				1	0	1	1	1				0		2019		0			100
	1152	64	0	0	1	0	0	0	0	0		13	9	1	1	1	15	1	2				1	0	1	0	1				1		2019		0			-75
	1153	49	1	0	0	0	0	0	1	0				2	4	0	8						1	1	1						0		2019		0			-150
	1154	79	1	0	0	0	0	0	1	0				6	6	0	15						1	0	0						0		2019		0			100
	1155	64	0	0	0	1	0	0	1	0				4	4	0	15						2	0	1						0		2019		0			200
	1156	83	0	0	0	0	0	0	1	0				2	2	1	15						1	0	1						1		2019		0			-50
	1157	83	1	0	0	0	0	0	1	0				6	6	0	15						1	0	0						0		2019		0			-400
	1158	74	0	0	1	0	0	0	1	0				2	2	2	15						2	0	1						1		2019		0			450
	1159	76	1	0	0	0	0	0	1	0				4	4	0	15						1	0	1						0		2019		0			300
	1160	43	0	0	1	0	0	0	0	0		7	5	1	1	2	15						1	0	1	0					1		2019		0			0
	1161	81	0	1	1	0	1	1	1	0				4	4	1	15						5	0	1						1		2019		0			200
	1162	66	0	0	0	0	0	0	0	0				4	2	0	15						0	0	1						0		2019		0			-300
	1163	79	0	0	0	0	0	0	0	0				2	2	1	15						0	0	1						1		2019		0			-250
	1164	64	1	0	1	0	0	0	1	0				6	6	1	15						2	0	0						1		2019		0			-75
	1165	43	0	0	0	1	0	0	0	0				6	6	0	15						1	0	0						0		2019		0			0
	1166	54	1	0	0	0	1	0	0	0				4	4	0	15						1	0	1						0		2019		0			-50
	1167	65	1	0	1	1	0	1	0	0		10	6	4	4	0	15						3	0	1	0					0		2019		0			0
	1168	50	0	0	1	0	0	0	1	0				2	2	1	15						2	0	1						1		2019		0			-150
	1169	72	0	0	0	0	0	0	0	0				2	3	1	15						0	0	1						1		2019		0			-25
	1170	74	1	0	0	0	0	0	0	0				2	2	0	15						0	0	1						0		2019		0			-325
	1171	88	0	0	1	0	0	0	0	0				1	1	2	15						1	0	1						1		2019		0			0
	1172	40	0	0	1	0	0	0	0	0		20	11	1	1	0	8						1	1	1	0					0		2019		0			50
	1173	16	1	0	0	1	0	0	0	0				6	6	0	15						1	0	0						0		2019		0			150
	1174	82	0	1	0	0	0	0	0	0				6	6	0	15						1	0	0						0		2019		0			200
	1175	77	0	0	1	0	1	0	0	0				6	6	0	15						2	0	0						0		2019		0			25
	1176	93	0	0	0	0	0	0	0	0				6	6	0	15						0	0	0						0		2019		0			-50
	1177	74	0	0	0	0	0	0	0	0				1	1	1	15						0	0	1						1		2019		0			200
	1178	81	0	1	0	0	0	1	0	0		11	25	4	4	0	15						2	0	1	0					0		2019		0			200
	1179	77	0	0	0	0	0	1	0	0				1	1	0	15						1	0	1						0		2019		0			0
	1180	71	1	0	0	1	0	0	1	0		7	17	1	1	1	8						2	1	1	0					1		2019		0			-700
	1181	43	0	0	0	0	1	0	0	0		30	30	2	2	2	15						1	0	1	0					1		2019		0			-275
	1182	79	0	1	1	0	0	1	1	0				2	2	0	15						4	0	1						0		2019		0			-50
	1183	72	0	0	0	0	0	0	1	0				6	6	0	15						1	0	0						0		2019		0			275
	1184	41	0	0	1	0	0	0	0	0				4	4	1	15						1	0	1						1		2019		0			-475
	1185	38	0	0	0	0	0	0	0	0				4	6	1	15						0	0	1						1		2019		0			0
	1186	48	0	0	1	0	0	0	0	0				6	6	0	15						1	0	0						0		2019		0			-1000
	1187	44	1	0	0	1	0	0	1	0				4	6	0	15						2	0	1						0		2019		0			-950
	1188	44	0	1	0	0	0	0	1	1				3	3	1	15						2	0	1						1		2019		0			-125
	1189	63	1	0	0	1	0	0	0	0				3	3	1	15						1	0	1						1		2019		0			25
	1190	61	1	0	0	1	0	0	0	0				6	6	0	15						1	0	0						0		2019		0			-250
	1191	45	1	0	0	0	0	0	0	0				3	3	2	15						0	0	1						1		2019		0			-1000
	1192	61	0	0	0	0	0	0	0	0				2	2	1	15						0	0	1						1		2019		0			0
	1193	77	0	1	0	0	0	0	0	0				1	1	1	15						1	0	1						1		2019		0			0
	1194	86	0	0	1	0	0	1	0	0				2	2	1	15						2	0	1						1		2019		0			0
	1195	73	0	1	0	0	0	0	0	0				2	2	1	15						1	0	1						1		2019		0			-125
	1196	64	0	1	0	0	0	0	0	0				1	1	0	15						1	0	1						0		2019		0			-250
	1197	48	0	1	0	1	0	1	0	0				1	1	1	15						3	0	1						1		2019		0			-925
	1198	59	0	1	1	1	1	0	1	0				1	1	1	15						5	0	1						1		2019		0			175
	1199	72	0	0	0	0	0	1	0	0				3	3	0	15						1	0	1						0		2019		0			-200
	1200	61	0	0	1	0	0	0	0	0				6	3	0	15						1	0	0						0		2019		0			-75
	1201	59	0	1	0	1	1	1	0	0		0	0	3	3	1	8						4	1	1	1					1		2019		0			-100
	1202	72	0	0	1	0	0	0	1	0		6	2	2	2	0	15						2	0	1	0					0		2019		0			-400
	1203	59	0	1	1	1	0	1	1	1		3	3	1	1	0	8						5	1	1	1					0		2019		0			0
	1204	78	0	1	0	0	0	0	1	0				6	6	0	15						2	0	0						0		2019		0			200
	1205	44	0	1	1	0	0	1	0	0				1	1	1	15						3	0	1						1		2019		0			-25
	1206	63	0	1	1	0	1	0	1	0		6	7	1	1	1	15	0	0				4	0	1	0	1				1		2019		0			100
	1207	57	0	1	1	1	0	0	0	0		19	16	3	3	0	15	0	0				3	0	1	0	1				0		2019		0			0
	1208	56	0	1	0	0	0	0	1	0		2	7	2	2	0	15	1	1				2	0	1	1	1				0		2019		0			-975
	1209	63	0	1	1	1	0	0	1	0		11	4	2	2	0	15	0	0				4	0	1	0	1				0		2019		0			-450
	1210	61	0	0	0	1	0	0	1	0				6	6	0	15						2	0	0						0		2019		0			-50
	1211	77	1	0	0	0	0	0	0	0				6	6	0	15						0	0	0						0		2019		0			-550
	1212	76	0	0	0	1	0	1	0	1		21	24	1	1	0	8						2	1	1	0					0		2019		0			0
	1213	71	0	0	0	1	0	0	0	0		14	11	2	2	0	8						1	1	1	0					0		2019		0			-425
	1214	72	1	0	1	0	0	0	1	0		5	5	3	3	1	15	5	5				2	0	1	1	0				1		2019		0			125
	1215	49	0	1	1	1	0	1	1	0		5	6	2	2	0	8	0	0				5	1	1	1	1				0		2019		0			-525
	1216	49	1	1	1	0	0	1	1	0				1	1	0	8						4	1	1						0		2019		0			-650
	1217	79	0	1	1	1	1	1	1	1		6	5	3	3	0	15						6	0	1	0					0		2019		0			50
	1218	15	0	1	0	0	0	0	0	0				1	1	0	8						1	1	1						0		2019		0			-600
	1219	84	0	0	0	0	0	1	0	0				1	1	0	15						1	0	1						0		2019		0			300
	1220	88	0	0	0	0	0	0	0	1				1	1	0	15	0	0				0	0	1		1				0		2019		0			25
	1221	72	1	0	0	1	0	1	0	0				6	6	0	15						2	0	0						0		2019		0			150
	1222	46	1	1	0	0	0	0	0	0				3	6	0	15						1	0	1						0		2019		0			-300
	1223	70	0	0	0	0	0	0	0	1		10	20	1	1	1	15						0	0	1	0					1		2019		0			-275
	1224	46	0	1	1	1	1	1	1	0		30	30	2	2	2	15						6	0	1	0					1		2019		0			25
	1225	67	1	0	0	0	0	0	1	0				6	6	0	15						1	0	0						0		2019		0			50
	1226	65	0	1	1	0	1	1	1	1		12	11	2	2	1	15	0	0				5	0	1	0	1				1		2019		0			-100
	1227	29	0	0	0	0	0	0	0	0		8	11	6	6	0	15						0	0	0	0					0		2019		0			-175
	1228	74	0	1	0	0	0	0	0	0		6	6	6	2	0	15	0	0				1	0	0	0	1				0		2019		0			175
	1229	47	0	1	1	0	0	1	1	0		10	7	4	4	0	15						4	0	1	0					0		2019		0			0
	1230	59	0	0	0	0	0	0	1	0		13	6	1	1	2	15	0	0				1	0	1	0	1				1		2019		0			-500
	1231	41	1							0																							2019		0			-275
	1232	69	0	0	0	0	0	0	0	0				2	2	1	15						0	0	1						0		2019		0			-300
	1233	73	1	0	0	1	0	0	0	0				6	6	0	15						1	0	0						0		2019		0			125
	1234	79	0	0	1	0	0	0	0	0				6	6	1	15	5	5				1	0	0		0				1		2019		0			-50
	1235	73	1	0	0	0	0	0	0	0				6	6	0	15						0	0	0						0		2019		0			350
	1236	50	0	0	1	0	0	0	1	0		5	12	3	3	1	15	2	0				2	0	1	1	1				1		2019		0			-50
	1237	56	0	1	1	1	1	1	1	0		18	18	1	1	1	8						6	1	1	0					1		2019		0			-100
	1238	77	0	0	1	1	0	0	1	0				6	6	0	15	6	5				3	0	0		0				0		2019		0			0
	1239	72	0	1	1	0	0	0	0	0		4	5	8	8	0	15						2	0	0	1					0		2019		0			-225
	1240	22	1	1	0	0	0	0	1	0				6	6	0	15						2	0	0						0		2019		0			-750
	1241	68	1	0	0	0	0	0	1	0				6	6	0	15						1	0	0						0		2019		0
	1242	85	0	0	0	0	0	0	1	0				6	6	0	15						1	0	0						0		2019		0			0
	1243	77	1	0	0	0	0	0	1	0				6	6	0	15	2	1				1	0	0		1				0		2019		0			0
	1244	77	1	0	0	1	0	1	0	0				6	6	0	15						2	0	0						0		2019		0			75
	1245	46	0	0	0	0	1	0	0	0		20	22	3	1	0	15						1	0	1	0					0		2019		0			-300
	1246	22	0	1	0	0	0	1	0	0				3	3	0	15						2	0	1						0		2019		0			-325
	1247	18	0	1	0	0	0	1	0	0				4	4	0	15						2	0	1						0		2019		0			-550
	1248	53	0	0	0	0	0	0	0	0		24	25	2	2	0	15						0	0	1	0					0		2019		0			0
	1249	72	0	0	0	0	0	0	0	0				3	5	0	15						0	0	1						0		2019		0			325
	1250	12	1	1	0	0	0	1	0	0				3	3	1	15						2	0	1						0		2019		0			-50
	1251	53	0	1	1	1	0	1	1	1				1	1	1	15						5	0	1						1		2019		0			-50
	1252	80	0	1	0	0	0	0	1	0				3	3	0	15	0	0				2	0	1		1				0		2019		0			100
	1253	77	0	1	1	0	0	1	0	0				6	6	0	15						3	0	0						0		2019		0			0
	1254	76	0	1	0	1	0	0	0	1				3	4	0	15						2	0	1						0		2019		0			150
	1255	72	0	1	0	0	0	1	1	0				5.5	1.5	1	15						3	0	0						1		2019		0			100
	1256	50	1	1	0	0	1	0	0	0		22	22	4	4	0	15						2	0	1	0					0		2019		0			-25
	1257	71	0	0	0	0	0	0	0	1		6	11	6	3	0	15						0	0	0	0					0		2019		0			-650
	1258	73	0	0	0	0	0	1	1	0				6	6	0	15						2	0	0						0		2019		0			50
	1259	15	0	0	0	0	0	0	0	0				6	6	0	15						0	0	0						0		2019		0			-400
	1260	19	0	0	0	0	0	0	0	0				4	4	0	15						0	0	1						0		2019		0			0
	1261	79	0	0	0	0	0	1	1	0		23	16	6	6	1	15						2	0	0	0					1		2019		0			-75
	1262	49	0	0	0	0	0	0	0	0		28	18	6	6	0	15	0	0				0	0	0	0	1				0		2019		0			-750
	1263	46	1	0	0	0	0	0	0	0				6	6	0	15						0	0	0						0		2019		0			-800
	1264	46	0	0	0	0	0	0	1	0		35	35	4	4	0	15						1	0	1	0					0		2019		0			-175
	1265	78	1	0	0	0	0	1	0	0				2	3	1	15						1	0	1						1		2019		0			0
	1266	78	1	0	0	0	0	0	0	0				6	6	0	15						0	0	0						0		2019		0			0
	1267	69	0	1	1	1	0	1	1	0				3	3	1	15						5	0	1						1		2019		0			-100
	1268	88	0	1	1	0	0	0	1	1				2	2	1	15						3	0	1						1		2019		0			225
	1269	49	1	0	1	0	0	0	1	0				2	2	0	15						2	0	1						0		2019		0			-50
	1270	74	0	0	0	0	1	0	0	0		10	11	3	3	1	15						1	0	1	0					1		2019		0			-325
	1271	52	1	0	1	0	0	0	0	0				3	3	0	15						1	0	1						0		2019		0			-150
	1272	56	1	0	0	0	0	1	0	0				6	6	1	15						1	0	0						0		2019		0
	1273	60	0	0	0	1	0	0	1	0				3	3	0	15						2	0	1						0		2019		0			125
	1274	71	0	1	1	0	0	1	0	0				6	6	0	15						3	0	0						0		2019		0			0
	1275	68	1	0	0	0	0	1	0	0		33	12	6	6	0	15	0	0				1	0	0	0	1				0		2019		0			-275
	1276	57	1	0	1	0	0	0	0	0				6	6	0	15						1	0	0						0		2019		0			-250
	1277	15	1	0	0	0	1	1	0	0				6	6	0	15						2	0	0						0		2019		0
	1278	54	0	0	0	0	0	0	0	0		7	2	1	1	0	15						0	0	1	0					0		2019		0			-1125
	1279	57	0	1	0	0	0	1	0	0		6	10	2	2	0	15						2	0	1	0					0		2019		0			0
	1280	21	0	1	0	0	0	0	1	0		15	7	3	3	1	15						2	0	1	0					1		2019		0			-50
	1281	43	1	1	1	1	0	1	1	0		35	35	6	6	0	15						5	0	0	0					0		2019		0			-50
	1282	82	0	0	0	0	0	0	1	0				6	6	0	15						1	0	0						0		2019		0			275
	1283	54	0	1	1	1	1	1	1	1				1	1	2	8						6	1	1						1		2019		0			0
	1284	64	1	0	0	0	0	0	1	0				4	6	0	15						1	0	1						0		2019		0			-550
	1285	78	1	0	0	0	0	0	0	0				3	3	0	15						0	0	1						0		2019		0			-50
	1286	73	0	0	0	0	0	0	1	0				3	3	0	15						1	0	1						0		2019		0			-100
	1287	37	1	0	0	1	1	0	1	0		30	35	2	2	2	5						3	1	1	0					1		2019		0			0
	1288	45	1	0	1	1	1	0	0	0		22	27	6	6	0	15						3	0	0	0					0		2019		0			0
	1289	20	0	0	0	0	0	0	0	0				6	6	0	15						0	0	0						0		2019		0			-300
	1290	39	1	1	1	0	0	1	1	0				6	6	0	15						4	0	0						0		2019		0			-75
	1291	55	0	0	0	0	0	0	1	0				2	2	1	15						1	0	1						1		2019		0			-275
	1292	67	0	0	0	0	1	1	0	0		6	7	3	3	1	15						2	0	1	0					1		2019		0			125
	1293	36	0	1	1	0	0	1	1	0				2	2	2	15						4	0	1						1		2019		0			-25
	1294	78	0	0	0	0	0	0	1	0				4	4	0	8	2	2				1	1	1		1				0		2019		0			-50
	1295	74	0	1	1	0	1	1	1	0				2	2	0	15						5	0	1						0		2019		0			125
	1296	69	0	0	0	1	0	0	0	0				6	3	0	15						1	0	0						0		2019		0			250
	1297	51	0	0	0	0	0	0	0	0		7	8	6	6	0	15	1	1				0	0	0	0	1				0		2019		0			-25
	1298	65	0	0	1	0	1	0	1	0				3	3	1	15						3	0	1						1		2019		0			-325
	1299	92	1	0	0	0	1	1	0	0				3	1	0	15						2	0	1						0		2019		0			425
	1300	46	0	0	0	0	0	0	0	0				4	4	0	15						0	0	1						0		2019		0			0
	1301	11	0	0	0	0	0	0	0	0				6	2	0	15						0	0	0						0		2019		0			-50
	1302	72	0	0	0	0	0	0	0	0		4	22	1	1	0	15						0	0	1	1					0		2019		0			-600
	1303	74	1	0	0	0	0	0	1	0		10	11	6	6	0	15	0	0				1	0	0	0	1				0		2019		0			200
	1304	76	1	0	0	1	0	0	0	1				6	6	0	15						1	0	0						0		2019		0			-100
	1305	71	0	0	0	1	0	0	0	0		5	5	1	1	2	15	1	1				1	0	1	1	1				1		2019		0			50
	1306	37	0	0	0	0	0	0	0	0				6	6	0	15						0	0	0						0		2019		0			0
	1307	61	1	0	0	0	1	0	0	0				6	6	0	15						1	0	0						0		2019		0			25
	1308	43	0	1	0	0	0	1	0	1		24	35	1	1	0	5						2	1	1	0					0		2019		0			50
	1309	55	1	1	0	0	0	1	1	0				1	1	0	5	0	0				3	1	1		1				0		2019		0			-125
	1310	70	0	1	1	1	0	1	1	0		35	15	6	6	0	15	10	10				5	0	0	0	0				0		2019		0			-100
	1311	56	0	0	0	0	0	0	0	0				6	6	0	15						0	0	0						0		2019		0			50
	1312	52	1	0	0	0	0	0	0	0				6	6	0	15						0	0	0						0		2019		0			-100
	1313	61	1	0	1	1	0	0	0	0				6	6	0	15						2	0	0						0		2019		0			0
	1314	80	0	0	0	0	0	0	0	0				6	6	0	15						0	0	0						0		2019		0			50
	1315	74	1	0	0	1	0	0	0	0				6	6	0	15						1	0	0						0		2019		0			225
	1316	44	0	1	1	0	0	1	1	0				3	3	2	15						4	0	1						1		2019		0			-200
	1317	59	0	1	1	0	0	1	1	0				6	6	0	15						4	0	0						0		2019		0			-650
	1318	63	0	0	1	0	1	0	0	0				1	1	1	8						2	1	1						1		2019		0			0
	1319	51	0	1	1	0	0	1	0	0				2	2	1	15						3	0	1						1		2019		0			-525
	1320	71	0	0	1	0	1	0	0	0				2	2	0	15						2	0	1						0		2019		0			0
	1321	48	0	1	1	0	0	1	0	0		28	28	1	1	2	15						3	0	1	0					1		2019		0			-50
	1322	76	0	0	0	0	0	0	0	0		2	4	4	4	0	15	4	7				0	0	1	1	0				0		2019		0			50
	1323	48	0	1	0	0	0	0	0	0				3	3	1	15						1	0	1						1		2019		0			-200
	1324	77	0	0	0	0	0	0	1	0		12	12	1	1	0	15	3	2				1	0	1	0	0				0		2019		0			125
	1325	67	1	0	0	0	0	0	0	0				6	6	0	15						0	0	0						0		2019		0			100
	1326	78	0	0	0	0	0	0	0	0				6	6	0	15						0	0	0						0		2019		0			250
	1327	14	0	0	0	0	0	0	1	0				6	6	0	15						1	0	0						0		2019		0			0
	1328	89	0	0	0	1	0	0	0	0				2	2	0	15						1	0	1						0		2019		0			350
	1329	58	0	0	0	1	0	0	1	0		2	7	2	2	0	15						2	0	1	1					0		2019		0			75
	1330	41	0	0	0	0	0	0	1	0				1	1	0	15						1	0	1						0		2019		0			-25
	1331	66	0	0	1	0	0	0	1	0		5	6	2	2	0	8						2	1	1	1					1		2019		0			-500
	1332	53	1	1	0	0	0	0	1	0				6	6	0	15						2	0	0						0		2019		0			-1050
	1333	59	0	0	0	0	0	0	1	0				6	6	0	15						1	0	0						0		2019		0			175
	1334	68	1	0	0	0	0	0	1	1				6	6	0	15						1	0	0						0		2019		0			-450
	1335	78	0	0	0	0	0	0	0	0				2	2	0	8						0	1	1						0		2019		0			175
	1336	76	0	1	0	1	1	1	0	0		2	2	1	1	2	15	0	0				4	0	1	1	1				1		2019		0			250
	1337	49	0	1	0	0	0	0	0	0				1	4	0	15						1	0	1						0		2019		0			-375
	1338	75	1	0	0	0	0	0	0	0				6	6	0	15						0	0	0						0		2019		0			-50
	1339	68	0	1	0	1	0	1	1	0		5	4	2	2	1	15	8	8				4	0	1	1	0				1		2019		0			-350
	1340	70	0	0	1	1	0	1	1	0		7	17	2	2	0	15						4	0	1	0					0		2019		0			100
	1341	65	0	1	1	0	1	0	0	0				6	6	1	15	0	0				3	0	0		1				1		2019		0			-325
	1342	43	0	0	1	1	0	0	1	0				2	2	0	15						3	0	1						0		2019		0			-550
	1343	76	0	0	0	0	0	0	1	0				4	4	1	15						1	0	1						1		2019		0			-225
	1344	62	0	1	1	1	0	1	1	0				3	3	2	8						5	1	1						1		2019		0			50
	1345	55	1	1	0	0	0	0	1	0				2	2	0	15						2	0	1						0		2019		0			-675
	1346	48	0	1	1	1	1	1	1	1				1	1	0	8	0	0				6	1	1		1				0		2019		0			-500
	1347	57	1	0	0	0	0	0	0	0				6	6	0	15						0	0	0						0		2019		0			-250
	1348	49	1	0	1	0	1	0	0	0				6	6	0	15						2	0	0						0		2019		0			-800
	1349	69	1	1	0	0	0	0	0	0				2	2	0	15						1	0	1						0		2019		0			125
	1350	51	0	1	0	0	0	0	0	0				3	3	0	8						1	1	1						0		2019		0			50
	1351	48	1	0	1	0	0	0	0	0				6	6	0	15						1	0	0						0		2019		0			-550
	1352	71	1	0	0	0	0	0	0	0				6	6	0	15						0	0	0						0		2019		0			150
	1353	73	0	0	0	0	0	1	0	1		18	11	3	3	1	15	7	7				1	0	1	0	0				1		2019		0			0
	1354	79	0	0	0	0	0	0	0	0				3	3	1	15						0	0	1						1		2019		0			0
	1355	83	1	0	0	0	0	0	1	1		13	18	4	4	0	15						1	0	1	0					0		2019		0			0
	1356	8	0	0	0	0	0	0	0	0				6	6	0	15						0	0	0						0		2019		0			0
	1357	42	1	0	0	0	0	0	1	0				6	6	0	15						1	0	0						0		2019		0			-475
	1358	60	0	0	0	0	0	0	0	1				6	6	0	15						0	0	0						0		2019		0			250
	1359	69	0	0	0	1	1	1	0	0		5	5	1	1	2	15						3	0	1	1					1		2019		0			-50
	1360	21	1	0	0	0	0	0	0	0				6	6	1	15						0	0	0						0		2019		0			0
	1361	81	0	0	0	0	0	0	1	0				6	6	0	15						1	0	0						0		2019		0			-100
	1362	13	1	0	0	0	0	0	0	0				6	6	1	15						0	0	0						1		2019		0			-450
	1363	85	1	0	0	0	0	0	0	0				6	6	0	15						0	0	0						0		2019		0			-75
	1364	69	0	0	0	1	0	1	1	0		5	1	0	0	2	5						3	1	1	1					1		2019		0			0
	1365	84	1	0	1	0	0	0	0	0				6	6	0	15						1	0	0						0		2019		0			-50
	1366	12	0	0	0	0	0	0	0	0				3	3	0	15						0	0	1						0		2019		0			-175
	1367	71	0	0	1	0	0	0	0	1		5	8	2	2	0	15						1	0	1	1					0		2019		0			275
	1368	47	1	0	0	0	0	0	0	0				6	6	0	15						0	0	0						0		2019		0			0
	1369	76	1	0	0	0	0	0	1	0		35	15	2	2	0	15						1	0	1	0					0		2019		0			-100
	1370	86	0	0	0	0	0	0	0	0				5	5	0	15						0	0	1						0		2019		0			-50
	1371	66	1	1	0	0	0	0	0	0		28	30	6	6	0	15						1	0	0	0					0		2019		0			-475
	1372	77	1	0	1	0	0	1	1	0		4	4	6	6	0	15						3	0	0	1					0		2019		0			0
	1373	75	0	0	0	0	0	0	0	0		0	2	3	3	0	15						0	0	1	1					0		2019		0			125
	1374	58	0	0	1	0	0	0	1	1				6	6	0	15						2	0	0						0		2019		0			0
	1375	57	0	0	1	1	0	0	0	0		2	1	3	3	1	8						2	1	1	1					1		2019		0			0
	1376	16	1	1	0	0	1	0	0	0		3	7	2	2	1	15						2	0	1	1					1		2019		0			-175
	1377	60	1	1	0	0	0	0	0	0		11	12	3	3	0	15						1	0	1	0					0		2019		0			-350
	1378	38	1	0	0	0	0	0	1	0		31	8	6	6	0	15						1	0	0	0					0		2019		0			-25
	1379	59	0	0	0	0	0	0	1	0		15	25	1	1	0	15						1	0	1	0					0		2019		0			-375
	1380	58	0	0	0	0	1	0	0	0				6	6	0	15						1	0	0						0		2019		0			-400
	1381	37	1	0	0	0	0	0	0	0				6	6	0	15						0	0	0						0		2019		0			-125
	1382	77	0	0	0	1	0	0	0	0		19	11	6	6	0	15						1	0	0	0					0		2019		0			200
	1383	11	0	0	1	0	0	1	0	0				6	6	0	15						2	0	0						0		2019		0			-50
	1384	78	0	0	0	0	0	1	1	1		4	9	4	2	0	15						2	0	1	1					0		2019		0			150
	1385	78	1							0																							2019		0			300
	1386	18	0	1	1	1	0	0	0	0				6	6	0	15						3	0	0						0		2019		0			-200
	1387	59	0	0	0	0	1	0	0	0		35	27	6	6	0	15						1	0	0	0					0		2019		0			-550
	1388	68	0	1	1	1	0	1	1	0		4	1	2	2	0	15						5	0	1	1					0		2019		0			175
	1389	73	0	0	1	0	0	0	1	0				2	1	0	15						2	0	1						0		2019		0			25
	1390	74	0	1	1	0	1	0	0	0				5	5	1	15						3	0	1						1		2019		0			0
	1391	83	0	0	0	0	0	0	1	0		9	8	2	2	2	15						1	0	1	0					1		2019		0			0
	1392	82	0	0	1	0	0	1	1	0				6	6	0	15						3	0	0						0		2019		0			0
	1393	74	0	0	0	1	0	0	0	0				4	4	0	5						1	1	1						0		2019		0			75
	1394	58	0	1	0	0	0	0	0	0				6	6	0	15						1	0	0						0		2019		0			-125
	1395	84	0	0	0	0	0	0	1	0				6	6	0	15						1	0	0						0		2019		0			-50
	1396	73	0	0	0	0	0	0	1	0		3	13	3	3	0	15						1	0	1	1					0		2019		0			25
	1397	58	1	0	1	0	1	0	0	0		12	13	6	6	0	15	12	12				2	0	0	0	0				0		2019		0			75
	1398	49	0	1	0	0	0	1	0	0				3	3	1	15						2	0	1						1		2019		0			-650
	1399	71	1	1	0	0	0	0	0	0		9	9	2	2	1	15	0	0				1	0	1	0	1				1		2019		0			-125
	1400	70	0	0	1	0	0	1	0	0				1	1	1	15						2	0	1						1		2019		0			-100
	1401	73	0	1	0	0	0	0	0	0				2	2	2	15						1	0	1						1		2019		0			25
	1402	64	1	0	0	0	0	0	0	1				6	6	0	15						0	0	0						0		2019		0			150
	1403	74	0	0	0	0	0	0	0	1		10	13	2	2	0	15	1	1				0	0	1	0	1				0		2019		0			0
	1404	74	0	1	1	0	0	1	0	0		10	10	2	2	1	8	0	3				3	1	1	0	1				0		2019		0			50
	1405	70	1	0	0	0	0	0	1	0				6	6	0	15						1	0	0						0		2019		0			-125
	1406	73	1	0	0	0	0	0	0	0				6	6	0	15	2	5				0	0	0		1				0		2019		0			-150
	1407	64	0	0	1	0	1	0	0	0		13	16	4	4	0	15						2	0	1	0					0		2019		0			0
	1408	66	1	1	0	0	0	1	0	0		35	31	10	10	0	15						2	0	0	0					0		2019		0			-200
	1409	86	0	0	0	0	0	0	0	0				3	3	0	15						0	0	1						0		2019		0			50
	1410	65	1	0	0	0	0	0	0	0				6	6	0	15						0	0	0						0		2019		0			0
	1411	41	0	1	0	0	1	1	0	0				6	6	0	15						3	0	0						0		2019		0			-425
	1412	18	0	1	1	1	0	1	0	0				2	2	2	8						4	1	1						1		2019		0			-200
	1413	49	1	0	0	0	0	0	1	0				4	4	0	15						1	0	1						0		2019		0			0
	1414	52	0	1	1	1	0	1	0	0		6	6	4	4	2	15						4	0	1	0					1		2019		0			-300
	1415	78	1	0	0	0	0	0	1	0				4	4	1	15						1	0	1						1		2019		0			125
	1416	72	0	1	1	1	0	1	1	0		0	0	2	2	1	15	3	5				5	0	1	1	0				1		2019		0			50
	1417	60	0	0	0	0	0	0	0	0				1	1	1	15						0	0	1						1		2019		0			-275
	1418	66	1	0	0	0	0	0	0	0				6	6	0	15						0	0	0						0		2019		0			-450
	1419	65	1	0	0	0	0	0	0	0				4	4	1	15	0	0				0	0	1		1				1		2019		0			-375
	1420	57	0	1	0	0	0	1	0	0				1	1	2	15	0	0				2	0	1		1				1		2019		0			25
	1421	31	0	1	1	1	0	1	1	0				2	2	0	8						5	1	1						0		2019		0			-950
	1422	65	0	0	1	0	0	1	0	0		2	6	2	2	0	8						2	1	1	1					0		2019		0			300
	1423	12	1	0	0	1	0	0	0	0				6	6	0	15						1	0	0						0		2019		0			-550
	1424	67	1	0	0	0	0	0	0	0				6	6	0	15						0	0	0						0		2019		0			125
	1425	52	0	1	1	1	1	0	1	1				3	3	2	15						5	0	1						1		2019		0			-225
	1426	67	0	0	1	0	0	0	0	0		35	35	2	2	0	8	2	3				1	1	1	0	1				0		2019		0			-25
	1427	51	1	0	0	0	0	0	0	0				6	6	0	15						0	0	0						0		2019		0			-600
	1428	12	0	0	0	1	0	0	0	0				6	6	0	15						1	0	0						0		2019		0			-125
	1429	73	0	0	0	0	0	0	0	0				1	1	1	15						0	0	1						1		2019		0			75
	1430	63	0	0	1	0	0	0	1	0				2	2	0	15						2	0	1						0		2019		0			225
	1431	56	0	0	0	0	0	0	0	0				2	2	0	15	0	0				0	0	1		1				0		2019		0			-75
	1432	77	0	1	0	0	0	0	0	0				2	2	1	15						1	0	1						1		2019		0			25
	1433	45	0	0	0	0	0	0	0	0				6	2	0	15						0	0	0						0		2019		0			-475
	1434	41	0	0	0	0	0	0	0	1		23	24	1	1	0	15	5	3				0	0	1	0	0				0		2019		0			0
	1435	84	0	0	1	1	1	0	0	0				1	1	1	15						3	0	1						1		2019		0			100
	1436	76	1	0	0	0	0	0	1	0				3	3	1	15						1	0	1						1		2019		0			-525
	1437	62	0	0	1	1	0	0	1	0		7	20	1	1	2	15						3	0	1	0					1		2019		0			175
	1438	71	1	0	1	0	0	0	0	0				3	6	0	15						1	0	1						0		2019		0			-75
	1439	47	1							0								0	0								1						2019		0			-625
	1440	85	0	0	0	1	1	0	0	0				2	2	2	15						2	0	1						1		2019		0			50
	1441	70	0	0	0	0	0	0	0	0				6	6	0	15	3	2				0	0	0		0				0		2019		0			-100
	1442	75	0	0	0	0	0	0	0	0				6	6	0	15						0	0	0						0		2019		0			175
	1443	71	1	0	0	0	0	0	0	0				6	6	1	15						0	0	0						1		2019		0			100
	1444	50	1	0	1	0	0	0	0	0				6	6	0	15						1	0	0						0		2019		0			-875
	1445	85	0	0	0	1	0	0	0	0				2	2	0	15						1	0	1						0		2019		0			50
	1446	70	0	1	1	0	0	1	1	0		7	7	1	1	1	15						4	0	1	0					1		2019		0			-275
	1447	56	0	1	1	1	0	1	0	0		10	7	1	1	0	15	1	4				4	0	1	0	1				0		2019		0			-125
	1448	47	1	0	0	1	0	0	1	0				6	6	0	15						2	0	0						0		2019		0			-500
	1449	57	0	1	1	1	1	1	1	1		3	10	1	1	2	15						6	0	1	1					1		2019		0			-175
	1450	47	1	0	0	0	0	0	1	0				6	6	0	15						1	0	0						0		2019		0			-500
	1451	48	0	0	0	0	0	0	0	0				6	6	0	15						0	0	0						0		2019		0			-500
	1452	65	0	0	1	1	0	0	0	1		4	6	1	1	0	8	1	2				2	1	1	1	1				0		2019		0			100
	1453	73	0	0	1	0	1	1	1	0		9	10	3	3	1	8						4	1	1	0					1		2019		0			100
	1454	86	0	0	0	0	0	0	0	1				6	6	2	15						0	0	0						1		2019		0			25
	1455	70	0	0	0	0	0	0	0	1		10	14	6	6	0	15						0	0	0	0					0		2019		0			125
	1456	44	0	1	0	0	0	0	0	0		17	17	3	3	1	15						1	0	1	0					1		2019		0			-700
	1457	71	1	0	0	1	0	0	0	1				2	2	1	15	3	1				1	0	1		0				1		2019		0			125
	1458	55	1	1	0	0	0	0	0	0		27	26	6	6	0	15	2	3				1	0	0	0	1				0		2019		0			-450
	1459	67	0	0	1	0	0	0	0	0				3	3	0	15						1	0	1						0		2019		0			-725
	1460	43	1	0	0	0	0	0	0	0				6	6	0	15	2	5				0	0	0		1				0		2019		0			-25
	1461	66	1	0	0	0	0	0	0	0				6	6	0	15	1	1				0	0	0		1				0		2019		0			100
	1462	6	0	0	0	0	0	0	0	0				6	6	0	15						0	0	0						0		2019		0			-25
	1463	80	0	1	0	1	1	1	0	0		5	5	1	1	2	8	0	0				4	1	1	1	1				1		2019		0			550
	1464	79	1	0	0	0	0	0	0	0				4	6	0	15						0	0	1						0		2019		0			0
	1465	58	0	1	1	0	1	1	1	0		6	6	1	1	1	8						5	1	1	0					1		2019		0			-150
	1466	57	1	1	0	0	0	0	0	0				4	4	0	8	2	4				1	1	1		1				0		2019		0			-650
	1467	62	0	0	1	0	0	1	1	0		10	15	2	2	2	15	1	1				3	0	1	0	1				1		2019		0			-150
	1468	74	0	0	0	0	0	0	0	0		9	7	3	3	0	15	5	7				0	0	1	0	0				0		2019		0			-25
	1469	28	0	0	0	0	0	0	0	0		30	30	1	1	0	15	3	3				0	0	1	0	0				0		2019		0			-150
	1470	72	1	0	0	1	0	0	0	0		30	30	3	3	0	15	4	1				1	0	1	0	0				0		2019		0			300
	1471	86	1	0	0	0	1	0	0	0				6	6	0	15	7	7				1	0	0		0				0		2019		0			275
	1472	76	1							0				4	4	0							0		1						0		2019		0			-450
	1473	49	0	0	0	0	0	0	0	0				6	6	0	15						0	0	0						0		2020		1			50
	1474	45	0	0	0	0	0	1	0	0				6	6	0	15						1	0	0						0		2020		1			25
	1475	22	0	0	0	0	0	1	0	0				1	1	1	15	6	6				1	0	1		0				1		2020		1			-100
	1476	37	0	1	1	1	0	1	1	0				6	6	0	15						5	0	0						0		2020		1			-150
	1477	62	1	0	0	0	0	0	0	0				8	1	1	15						0	0	0						1		2020		1			50
	1478	59	1	0	0	0	0	0	0	0				6	6	0	15						0	0	0						0		2020		1			0
	1479	62	1	0	0	0	0	0	0	0				6	6	0	15						0	0	0						0		2020		1			-225
	1480	61	1	0	0	1	1	0	0	0		22	25	6	6	0	15						2	0	0	0					0		2020		1			175
	1481	50	1	1	0	0	0	0	0	0				0	0	0	15						1	0	1						0		2020		1			-500
	1482	62	1	0	0	0	0	0	0	0				3	3	0	15						0	0	1						0		2020		1			-125
	1483	73	1	0	0	0	0	0	1	0				3	3	0	5						1	1	1						0		2020		1			0
	1484	72	0	1	1	1	0	1	0	0		35	35	0	0	1	15	0	0				4	0	1	0	1				1		2020		1			50
	1485	70	1	1	0	0	0	0	0	0				6	6	0	15	6	2				1	0	0		0				0		2020		1			25
	1486	47	1	0	0	0	0	0	0	0		5	25	6	6	0	15	8	5				0	0	0	1	0				0		2020		1			-25
	1487	78	0	0	0	0	1	0	0	0				6	6	0	15	15	3				1	0	0		0				0		2020		1			125
	1488	29	1	0	1	0	1	0	0	0				2	2	0	15						2	0	1						0		2020		1			-750
	1489	51	0	1	0	0	0	1	0	0				6	6	1	15						2	0	0						1		2020		1			-150
	1490	25	0	1	0	0	0	0	0	0				6	6	0	15						1	0	0						0		2020		1			-500
	1491	55	0	0	0	0	0	0	0	0				2	4	0	15						0	0	1						0		2020		1			-50
	1492	66	1	0	0	0	0	0	0	0				1	4	0	15						0	0	1						0		2020		1			100
	1493	71	1	0	0	0	0	0	0	0				6	6	0	15						0	0	0						0		2020		1			-175
	1494	49	0	1	0	0	0	1	0	0		16	19	0	0	2	15						2	0	1	0					1		2020		1			0
	1495	47	0	1	0	1	0	1	1	1				2	2	2	15	0	0				4	0	1		1				1		2020		1			0
	1496	46	0	0	0	0	0	0	0	0				6	6	0	15						0	0	0						0		2020		1			100
	1497	62	1	0	0	0	0	0	0	0				6	6	0	15						0	0	0						0		2020		1			50
	1498	27	0	0	1	0	0	0	1	0		6	7	2	2	2	15						2	0	1	0					1		2020		1			-325
	1499	53	0	0	0	0	0	0	0	0				8	8	0	15						0	0	0						0		2020		1			-100
	1500	57	0	1	0	0	1	1	0	0		8	5	1	1	1	15						3	0	1	0					1		2020		1			-275
	1501	86	0	0	0	0	1	0	0	1		10	5	4	2	0	15						1	0	1	0					0		2020		1			0
	1502	51	0	0	1	0	0	0	0	0				2	2	1	15						1	0	1						1		2020		1			-1325
	1503	52	0	1	1	1	0	1	0	0				1	1	2	15						4	0	1						1		2020		1
	1504	32	0	0	0	0	0	0	0	0				3	3	0	15						0	0	1						0		2020		1			-600
	1505	72	1	0	0	0	0	1	0	0				2	2	0	15						1	0	1						0		2020		1			0
	1506	80	1	1	0	0	0	1	0	0				2	2	0	15						2	0	1						0		2020		1			225
	1507	47	1	0	0	0	0	1	0	0				2	2	0	15						1	0	1						0		2020		1
	1508	53	1	0	0	0	0	0	1	0				6	6	0	15						1	0	0						0		2020		1			-500
	1509	73	1	0	0	0	0	0	0	0				1	1	0	15						0	0	1						0		2020		1			-350
	1510	71	1	0	0	0	0	0	0	1				3	3	1	15						0	0	1						1		2020		1			-50
	1511	56	0	1	0	0	0	1	0	0				3	1	0	15						2	0	1						0		2020		1			-50
	1512	50	0	0	0	0	0	0	0	0		5	6	1	1	1	15						0	0	1	1					1		2020		1			-600
	1513	73	1							0				1	1	0	15							0	1						0		2020		1
	1514	25	0	0	0	0	0	0	0	0				6	6	0	15						0	0	0						0		2020		1			-125
	1515	25	0	0	1	1	1	0	0	0				6	6	2	15						3	0	0						1		2020		1			-325
	1516	36	0	0	0	0	0	0	1	0						2							1								1		2020		1			0
	1517	24	0	0	0	0	0	0	0	0													0										2020		1			-125
	1518	31	0	1	1	0	0	0	1	0				3	1	1	15						3	0	1						1		2020		1			0
	1519	36	0	1	0	1	0	1	0	0				1	1	0	15						3	0	1						0		2020		1			-250
	1520	37	0	1	0	0	0	1	1	0				2	3	2	15						3	0	1						1		2020		1			-50
	1521	18	1	0	0	0	0	0	0	0				6	6	0	15						0	0	0						0		2020		1			0
	1522	27	1	0	0	0	0	0	0	0				1	1	1	15						0	0	1						1		2020		1			-375
	1523	34	0	1	1	0	0	0	1	0				1	1	1	15						3	0	1						1		2020		1			225
	1524	23	0	1	0	0	0	1	0	0				2	3	0	15						2	0	1						0		2020		1			-375
	1525	34	0	1	0	0	0	0	0	0		18	27	1	1	1	15						1	0	1	0					1		2020		1			0
	1526	48	0	0	0	0	0	1	0	0				6	6	1	15						1	0	0						1		2020		1			-50
	1527	28	0	1	0	0	0	0	1	0				6	6	0	15						2	0	0						0		2020		1			-450
	1528	24	0	1	1	0	1	1	0	0		2	5	1	8	0	15						4	0	1	1					0		2020		1			-325
	1529	54	0	1	0	0	0	0	0	0				2	2	0	15						1	0	1						0		2020		1			-50
	1530	44	1	0	1	0	0	0	1	0				2	2	0	15						2	0	1						0		2020		1			50
	1531	74	1	0	0	0	1	0	0	1		18	18	6	6	0	15						1	0	0	0					0		2020		1			-250
	1532	55	1	1	1	0	0	0	0	0				6	6	0	15						2	0	0						0		2020		1			25
	1533	46	0	0	0	0	0	1	1	0				6	6	0	15						2	0	0						0		2020		1			-250
	1534	57	1	0	0	0	0	1	1	0				2	2	0	15						2	0	1						0		2020		1			-475
	1535	50	1	0	0	0	0	0	0	0				3	3	0	15						0	0	1						0		2020		1			-300
	1536	24	1	0	1	0	0	0	1	0		9	12	6	6	0	15						2	0	0	0					0		2020		1			75
	1537	47	1	0	1	1	0	0	0	0				1	1	0	15						2	0	1						0		2020		1			-300
	1538	51	0	0	1	0	0	0	0	1		25	25	6	2	0	15	0	6				1	0	0	0	1				0		2020		1			-75
	1539	48	1	0	0	0	0	0	0	0				6	6	0	15						0	0	0						0		2020		1
	1540	18	0	1	0	0	0	0	0	0				3	3	2	15						1	0	1						1		2020		1			-125
	1541	33	0	1	1	0	0	0	0	0		35	24	2	2	1	8						2	1	1	0					1		2020		1			-200
	1542	51	0	1	0	0	0	0	0	0		7	7	1	1	0	15	0	0				1	0	1	0	1				0		2020		1			-125
	1543	18	0	0	1	0	0	0	0	0		4	7	3	3	0	15						1	0	1	1					0		2020		1			50
	1544	59	0	0	0	0	0	0	0	0				1	1	1	15	5	5				0	0	1		0				1		2020		1			-200
	1545	78	1	0	0	0	0	0	1	0				4	6	0	15						1	0	1						0		2020		1			-275
	1546	73	0	1	1	1	0	0	0	0				6	6	0	15						3	0	0						0		2020		1			250
	1547	42	0	0	1	0	0	0	0	0		21	15	1	1	0	15						1	0	1	0					0		2020		1			-75
	1548	20	0	0	1	0	1	1	0	0		30	18	1	1	0	15						3	0	1	0					0		2020		1			-200
	1549	55	0	1	0	0	0	1	0	0		8	5	2	2	0	15	2	1				2	0	1	0	1				0		2020		1			-300
	1550	73	1	0	0	0	0	0	0	0				1	1	0	15						0	0	1						0		2020		1			50
	1551	15	0							0																							2020		1			-300
	1552	68	1	0	0	0	0	0	0	0				1	3	1	15						0	0	1						1		2020		1			-175
	1553	73	1	0	0	1	0	0	0	0				2	2	0	15						1	0	1						0		2020		1			-625
	1554	75	0	0	0	0	0	0	0	0				2	2	1	15						0	0	1						1		2020		1			-1400
	1555	72	0	1	0	0	1	0	0	0		13	9	6	6	0	15						2	0	0	0					0		2020		1			225
	1556	62	1	0	0	0	0	0	0	0				6	6	0	15						0	0	0						0		2020		1
	1557	62	0							0																							2020		1			200
	1558	15	0							0				6	6	1	15						0	0	0						1		2020		1			-1250
	1559	81	1	0	0	0	0	0	1	0				3	3	1	15						1	0	1						1		2020		1			-350
	1560	55	0	0	0	0	0	0	0	0		33	20	2	2	0	15						0	0	1	0					0		2020		1			-275
	1561	64	1	0	0	0	0	0	0	0				6	6	0	15						0	0	0						0		2020		1			-200
	1562	72	0	0	0	0	0	0	0	1		7	11	4	4	0	15						0	0	1	0					0		2020		1			-150
	1563	35	1	0	0	0	0	0	0	0				6	6	0	15						0	0	0						0		2020		1			-125
	1564	43	0	1	1	0	0	0	1	0		9	3	2	2	0	15						3	0	1	0					0		2020		1			-75
	1565	72	0	0	0	0	0	0	0	0				3	3	0	15						0	0	1						0		2020		1			0
	1566	59	0	0	0	1	0	1	0	0				6	6	0	15						2	0	0						0		2020		1			75
	1567	49	0	1	0	0	0	1	0	0		4	2	2	2	1	15						2	0	1	1					1		2020		1			-125
	1568	60	0	0	1	0	0	1	0	0				3	3	0	15						2	0	1						0		2020		1
	1569	55	0	1	1	0	0	1	0	0				1	1	0	15						3	0	1						0		2020		1			-550
	1570	81	0	0	0	0	0	1	0	0		10	7	1	1	0	15						1	0	1	0					0		2020		1			0
	1571	41	1	0	0	0	0	0	0	0				2	2	0	15						0	0	1						0		2020		1
	1572	18	0	0	0	0	0	0	0	0				6	6	0	15						0	0	0						0		2020		1			-375
	1573	49	1	0	0	0	0	0	1	0				6	6	0	15						1	0	0						0		2020		1			0
	1574	58	0	1	1	1	0	0	0	0				1	1	1	15						3	0	1						1		2020		1			-100
	1575	76	0	0	0	0	0	0	0	0				2	2	2	15						0	0	1						1		2020		1			0
	1576	81	0	1	0	0	0	1	0	0		23	25	6	6	0	15						2	0	0	0					0		2020		1			-50
	1577	38	0	0	0	0	0	0	0	0				6	6	1	5						0	1	0						1		2020		1			125
	1578	45	0	1	0	0	1	1	0	0		16	16	8	8	1	15						3	0	0	0					1		2020		1			50
	1579	60	0	1	1	1	0	0	1	1		8	14	2	6	0	15						4	0	1	0					0		2020		1			175
	1580	27	0	1	0	0	0	0	0	0				1	1	0	15						1	0	1						0		2020		1			-525
	1581	78	1	0	0	0	0	0	0	0				6	6	0	15						0	0	0						0		2020		1			200
	1582	61	0	1	1	0	0	0	0	0				1	1	1	15						2	0	1						1		2020		1			-950
	1583	12	0	0	0	0	0	0	0	0				6	6	1	15						0	0	0						1		2020		1			-275
	1584	48	0	1	0	0	0	1	0	0		1	1	6	6	0	15						2	0	0	1					0		2020		1			-500
	1585	12	0	0	0	0	0	0	0	0				2	2	1	15						0	0	1						1		2020		1			-325
	1586	41	0	1	0	0	0	1	1	0		12	10	6	6	1	15						3	0	0	0					1		2020		1			-50
	1587	64	1	0	0	0	0	0	0	0													0										2020		1			-200
	1588	47	0	1	0	1	0	0	1	0				1	1	1	15						3	0	1						1		2020		1			0
	1589	63	1	0	1	0	1	0	1	0				6	6	0	15						3	0	0						0		2020		1
	1590	51	0	1	1	0	0	1	1	0				2	2	0	15						4	0	1						0		2020		1			-425
	1591	81	1	0	0	0	1	0	0	0				6	6	0	15						1	0	0						0		2020		1			0
	1592	14	0	0	0	0	0	1	0	0				6	6	1	15						1	0	0						1		2020		1			-250
	1593	28	0	1	0	0	1	1	0	0				6	6	0	15						3	0	0						0		2020		1			-300
	1594	39	0	1	0	1	0	1	1	0		12	33	1	1	0	15						4	0	1	0					0		2020		1			-25
	1595	85	0	0	1	1	0	0	0	0				2	6	1	5	0	0				2	1	1		1				1		2020		1			225
	1596	40	1	0	1	0	0	1	1	0				6	6	0	15						3	0	0						0		2020		1			-325
	1597	26	1	0	0	0	0	0	0	0				6	6	0	15						0	0	0						0		2020		1			0
	1598	62	1	0	0	0	0	0	1	0		16	18	3	3	0	15						1	0	1	0					0		2020		1			-25
	1599	45	0	1	1	1	0	1	1	0		26	30	2	2	1	15						5	0	1	0					1		2020		1			-100
	1600	65	0	1	0	0	1	1	1	0				3	3	0	15						4	0	1						0		2020		1			-250
	1601	67	1	0	0	0	0	0	0	0				6	6	0	15						0	0	0						0		2020		1			0
	1602	52	0	0	0	0	1	0	0	1		17	9	0	0	0	8						1	1	1	0					0		2020		1			-375
	1603	71	0	0	0	0	1	1	0	0		5	4	2	2	0	15	0	2				2	0	1	1	1				0		2020		1			175
	1604	73	0	0	0	0	1	0	0	0				2	2	0	10						1	0	1						0		2020		1			25
	1605	83	0	0	0	0	0	0	1	0				6	6	0	15						1	0	0						0		2020		1			75
	1606	57	0	0	0	0	0	1	0	0				3	6	0	15						1	0	1						0		2020		1			-350
	1607	29	1	1	1	1	0	0	0	0				6	6	0	15						3	0	0						0		2020		1			-1550
	1608	66	0	0	0	1	0	0	1	0				1	1	0	15						2	0	1						0		2020		1			25
	1609	63	0	0	0	1	0	1	1	0		35	35	0	0	2	15						3	0	1	0					1		2020		1			-500
	1610	68	1	1	0	0	0	1	0	0				6	2	1	15						2	0	0						1		2020		1			0
	1611	23	0	0	0	0	0	1	0	0				6	6	0	15						1	0	0						0		2020		1			-800
	1612	23	0	0	0	0	0	0	0	0				6	6	0	15						0	0	0						0		2020		1			-75
	1613	15	0	0	1	0	0	0	1	0		18	20	3	3	0	15						2	0	1	0					0		2020		1			25
	1614	88	1	0	1	0	0	0	1	0				2	2	0	15						2	0	1						0		2020		1			200
	1615	77	0	0	0	1	0	0	0	0		8	10	6	6	0	15	6	5				1	0	0	0	0				0		2020		1			50
	1616	61	0	1	1	1	0	1	1	0				6	6	0	15						5	0	0						0		2020		1			25
	1617	79	1	0	0	0	0	0	0	0				6	6	0	15	0	0				0	0	0		1				0		2020		1			50
	1618	56	1	0	0	0	0	0	0	0		7	6	6	6	0	15						0	0	0	0					0		2020		1			100
	1619	14	0	1	1	0	0	0	0	0				3	3	0	15						2	0	1						0		2020		1			-75
	1620	41	0	0	0	0	0	0	0	0		35	35	2	2	0	15	5	4				0	0	1	0	0				0		2020		1			50
	1621	14	0	0	1	1	0	0	0	0				6	6	0	15						2	0	0						0		2020		1			425
	1622	74	0	0	0	0	0	0	1	0		1	1	6	6	0	15						1	0	0	1					0		2020		1			-100
	1623	77	0	0	0	0	0	0	0	0		10	17	0	0	2	15	0	0				0	0	1	0	1				1		2020		1			125
	1624	78	0	0	0	0	0	0	0	0				1	1	0	15						0	0	1						0		2020		1			150
	1625	62	1	0	0	1	0	0	0	0				5	5	0	15						1	0	1						0		2020		1			-525
	1626	44	1	0	0	0	0	1	0	0				2	2	0	15						1	0	1						0		2020		1
	1627	76	1	0	0	0	0	0	1	0																							2020		1			-150
	1628	73	0	1	0	0	0	0	0	0		3	1	6	6	0	15	2	0				1	0	0	1	1				0		2020		1			-175
	1629	65	1	0	0	0	0	0	0	0		21	10	3	3	0	15						0	0	1	0					0		2020		1			100
	1630	82	0	0	0	0	0	1	0	0		15	15	2	2	0	15	3	2				1	0	1	0	0				0		2020		1			50
	1631	44	0	0	0	0	0	1	0	0				2	2	0	15						1	0	1						0		2020		1
	1632	72	0	1	0	1	0	0	1	0		25	30	1	1	1	15	3	2				3	0	1	0	0				1		2020		1			300
	1633	74	1	0	0	0	0	1	0	0				6	6	0	15						1	0	0						0		2020		1			-450
	1634	18	0	0	0	0	0	0	1	0		15	10	6	6	0	15						1	0	0	0					0		2020		1			0
	1635	13	0	0	0	0	0	0	0	0				3	3	0	15						0	0	1						0		2020		1			0
	1636	20	0	0	0	0	0	0	0	0				6	6	0	15						0	0	0						0		2020		1			0
	1637	59	0	0	0	0	0	0	0	0		10	8	1	1	2	15	1	1				0	0	1	0	1				1		2020		1			-175
	1638	63	1	0	0	0	0	1	0	0				6	6	0	15						1	0	0						0		2020		1			-150
	1639	57	0	0	0	0	0	0	0	1		12	25	6	6	0	15						0	0	0	0					0		2020		1			-175
	1640	75	1	0	0	0	0	0	0	0		5	5	2	2	0	15	0	0				0	0	1	1	1				0		2020		1			0
	1641	12	0	0	0	0	0	0	0	0				6	6	0	15						0	0	0						0		2020		1			-300
	1642	55	0	1	0	0	0	1	0	0				1	1	1	15						2	0	1						1		2020		1			50
	1643	71	0	0	0	0	0	0	0	0				2	2	0	15						0	0	1						0		2020		1			-200
	1644	72	0	0	0	0	0	1	0	0		15	20	1	1	0	15						1	0	1	0					0		2020		1			150
	1645	84	0	0	1	0	0	1	0	0		13	24	4	4	0	15						2	0	1	0					0		2020		1			-100
	1646	71	0	0	1	0	0	0	0	0		11	15	2	2	0	15						1	0	1	0					0		2020		1			-100
	1647	85	0	0	1	0	1	0	0	0		12	14	0	0	0	15						2	0	1	0					0		2020		1			150
	1648	87	0	0	0	0	0	0	0	1				4	2	0	15						0	0	1						0		2020		1			-75
	1649	71	0	1	1	1	0	1	1	0		5	10	2	2	0	5						5	1	1	1					1		2020		1			100
	1650	8	0	1	0	1	0	0	0	0				2	2	0	15						2	0	1						0		2020		1			0
	1651	51	0	0	0	0	1	0	1	0		6	8	1	1	1	15						2	0	1	0					1		2020		1			-50
	1652	74	1	1	0	0	0	0	1	0				6	6	0	15						2	0	0						0		2020		1			75
	1653	63	1	0	0	0	0	0	1	0				3	3	0	15						1	0	1						0		2020		1			-500
	1654	41	0	0	0	0	0	0	1	0				2	2	0	15						1	0	1						0		2020		1			-500
	1655	84	1	0	0	0	0	0	1	0		10	9	6	6	0	15	5	5				1	0	0	0	0				0		2020		1			-150
	1656	49	0	1	1	0	0	1	1	1		25	16	1	1	1	15						4	0	1	0					0		2020		1			-350
	1657	87	0	0	0	0	0	0	0	0		18	20	6	6	0	15	10	2				0	0	0	0	0				0		2020		1			250
	1658	82	0	0	0	1	0	1	0	1		5	5	3	3	0	15	3	1				2	0	1	1	0				0		2020		1			-350
	1659	51	1	0	0	0	0	0	0	0				6	6	0	15						0	0	0						0		2020		1			200
	1660	59	0	0	0	0	0	0	0	0				2	2	0	15						0	0	1						0		2020		1			0
	1661	70	1	0	0	1	0	0	0	0				3	3	0	15						1	0	1						0		2020		1			-100
	1662	73	1	0	0	0	0	0	0	0				6	6	0	15	3	1				0	0	0		0				0		2020		1			50
	1663	74	0							0																							2020		1			0
	1664	34	1	0	0	0	0	1	0	0		3	4	3	1	0	8	1	1				1	1	1	1	1				0		2020		1			-50
	1665	90	1	0	0	0	0	0	0	0				6	6	0	15	4	3				0	0	0		0				0		2020		1			-200
	1666	90	0	0	0	0	0	0	0	0				3	3	0	15	2	2				0	0	1		1				0		2020		1			50
	1667	47	0	0	1	0	0	0	0	0		2	2	6	6	0	15	3	2				1	0	0	1	0				0		2020		1			-200
	1668	94	1	0	0	0	0	0	0	0				6	6	0	15	2	2				0	0	0		1				0		2020		1			0
	1669	58	1	0	0	0	0	1	0	0		20	10	3	1	0	15	2	2				1	0	1	0	1				0		2020		1			-125
	1670	39	0	0	0	0	0	0	0	0				2	2	2	15	2	1				0	0	1		1				1		2020		1			-525
	1671	64	1	0	0	0	0	0	0	0				3	6	0	15	4	3				0	0	1		0				0		2020		1			75
	1672	52	1	1	1	0	0	1	1	0				1	1	0	15	5	2				4	0	1		0				0		2020		1			0
	1673	96	0							0																							2020		1			25
	1674	83	0	0	0	0	0	0	0	0		9	8	8	8	0	15	6	4				0	0	0	0	0				0		2020		1			-50
	1675	24	0	0	0	0	0	0	0	0				6	6	0	15						0	0	0						0		2020		1			-50
	1676	55	0	0	0	0	0	0	0	0				3	3	0	15						0	0	1						0		2020		1			-25
	1677	45	0	0	0	0	0	0	1	0		11	11	1	1	1	15	5	2				1	0	1	0	0				1		2020		1			-525
	1678	78	1	1	1	0	0	0	1	0						0							3								0		2020		1			-325
	1679	68	0	0	0	0	0	0	0	1		6	30	6	6	0	15	6	9				0	0	0	0	0				0		2020		1			75
	1680	30	0	1	0	0	0	0	0	0				6	6	1	15						1	0	0						1		2020		1			-900
	1681	71	1	0	0	0	0	1	0	0		6	0	1	1	0	15	2	2				1	0	1	0	1				0		2020		1			150
	1682	71	1	0	0	0	0	0	0	0				6	6	0	15						0	0	0						0		2020		1			125
	1683	22	0	0	0	0	0	0	0	0													0										2020		1			-350
	1684	42	0	1	0	0	1	0	0	0		17	18	6	6	0	15	0	0				2	0	0	0	1				0		2020		1			-425
	1685	33	1	0	0	0	0	0	0	0				6	6	0	15						0	0	0						0		2020		1
	1686	55	0	0	0	0	0	0	0	0		8	3	2	2	0	15						0	0	1	0					0		2020		1
	1687	31	1	0	0	0	0	0	0	0				6	6	0	15						0	0	0						0		2020		1			-225
	1688	57	1	0	0	0	0	0	0	0				6	6	0	15	2	2				0	0	0		1				0		2020		1			-250
	1689	37	1	0	0	0	0	0	0	0				6	6	0	15						0	0	0						0		2020		1			-300
	1690	66	0	1	0	0	0	0	0	0				5	8	0	15	8	6				1	0	1		0				0		2020		1			200
	1691	74	0	0	1	0	0	0	1	0				1	1	2	15	7	7				2	0	1		0				1		2020		1			-50
	1692	24	1	0	0	0	0	0	0	0				6	6	0	15						0	0	0						0		2020		1			-550
	1693	57	1	1	1	0	0	1	0	0		16	7	6	6	0	15	2	2				3	0	0	0	1				0		2020		1			-1050
	1694	76	0	0	0	0	0	0	0	0				6	2	0	15	1	1				0	0	0		1				0		2020		1			300
	1695	66	1	0	1	1	0	0	0	0		15	4	6	6	0	15	2	2				2	0	0	0	1				0		2020		1			-150
	1696	67	1	0	1	0	0	0	0	1				6	6	0	15	2	2				1	0	0		1				0		2020		1			225
	1697	17	0	1	0	0	0	0	0	0		35	35	6	6	1	15	8	6				1	0	0	0	0				1		2020		1			-50
	1698	75	1	1	0	0	0	1	0	1		9	13	3	3	0	15	10	5				2	0	1	0	0				0		2020		1			-25
	1699	42	0	0	0	0	0	0	0	0				6	6	0	15	8	6				0	0	0		0				0		2020		1			0
	1700	78	1	0	0	0	0	1	0	0		9	10	6	6	0	15	3	5				1	0	0	0	0				0		2020		1			75
	1701	61	1	0	0	0	0	0	0	0				2	2	0	15						0	0	1						0		2020		1			50
	1702	63	0	0	0	0	0	0	0	0				6	6	0	15	0	0				0	0	0		1				0		2020		1			-50
	1703	84	1	0	0	0	0	1	0	0				3	3	1	15						1	0	1						1		2020		1			150
	1704	54	0	1	1	1	1	0	1	0				6	6	0	15						5	0	0						0		2020		1			-50
	1705	70	1	0	0	0	0	0	0	0				6	6	0	15						0	0	0						0		2020		1			-25
	1706	51	1	0	0	0	0	0	0	0				3	3	0	15	2	2				0	0	1		1				0		2020		1			-175
	1707	70	0	0	0	0	0	0	0	0				6	6	0	15						0	0	0						0		2020		1			-275
	1708	57	0	0	0	0	0	0	0	0		36	36	6	6	0	15						0	0	0	0					0		2020		1			-425
	1709	77	1	0	0	0	0	0	0	0				6	6	0	15						0	0	0						0		2020		1			75
	1710	73	1	0	0	0	0	0	0	0				6	6	0	15						0	0	0						0		2020		1			75
	1711	67	0	1	0	0	1	1	0	1		20	32	1	1	0	15	0	0				3	0	1	0	1				0		2020		1			150
	1712	68	1	0	0	0	0	0	0	0				1	1	0	15						0	0	1						0		2020		1			-325
	1713	81	1	0	0	1	0	1	0	0				3	3	0	15						2	0	1						0		2020		1			-175
	1714	72	1	0	0	0	0	0	0	0				3	3	0	8						0	1	1						0		2020		1			150
	1715	66	1	0	0	0	1	0	0	0				6	6	0	15						1	0	0						0		2020		1			-325
	1716	70	0	0	1	0	0	0	0	0				3	3	0	15						1	0	1						0		2020		1			-300
	1717	75	0	0	0	0	0	0	0	0				3	3	0	15						0	0	1						0		2020		1			125
	1718	73	0	0	0	0	0	0	1	0				2	2	1	15						1	0	1						1		2020		1			-475
	1719	78	1	0	0	0	0	0	0	0				2	2	0	15						0	0	1						0		2020		1			75
	1720	71	0	0	0	0	0	0	0	0				3	3	0	15						0	0	1						0		2020		1			0
	1721	68	1	0	0	0	0	0	0	0				6	6	0	15	3	3				0	0	0		0				0		2020		1			-1250
	1722	84	1	0	0	0	0	1	0	0				6	6	0	15	1	6				1	0	0		1				0		2020		1			200
	1723	75	1	0	0	0	0	0	1	0																							2020		1			350
	1724	78	1	0	0	0	0	1	0	0				6	6	0	15	6	6				1	0	0		0				0		2020		1			0
	1725	58	1	0	0	0	0	0	0	0				6	6	0	15						0	0	0						0		2020		1			-250
	1726	81	0							0				4	4	1							0		1						0		2020		1
	1727	77	0	0	0	0	0	1	0	0				3	3	1	15						1	0	1						0		2020		1			125
	1728	63	1	0	1	1	0	0	0	0				5	5	0	15						2	0	1						0		2020		1			-300
	1729	79	0	0	0	0	0	0	0	1				6	6	0	15	10	10				0	0	0		0				0		2020		1			75
	1730	46	0	0	0	0	0	0	0	0				0	0	0	15						0	0	1						0		2020		1			-125
	1731	44	0	1	1	0	1	0	1	0				5	5	0	15	0	0				4	0	1		1				0		2020		1			-325
	1732	75	0	0	0	1	0	0	0	0				2	2	0	15	0	0				1	0	1		1				0		2020		1			-100
	1733	16	0	0	0	0	0	1	0	0		11	24	1	1	1	15	0	0				1	0	1	0	1				1		2020		1			-475
	1734	70	0	1	1	0	0	0	1	0				1	1	0	15	0	0				3	0	1		1				0		2020		1			275
	1735	13	0	0	0	0	0	0	0	0				2	2	0	15						0	0	1						0		2020		1			-350
	1736	60	0	0	0	0	0	0	0	0				1	1	0	15	5	5				0	0	1		0				0		2020		1			-425
	1737	62	0	1	0	0	0	0	0	0													1										2020		1			0
	1738	69	0	0	0	0	0	0	0	0				1	1	0	15	0	0				0	0	1		1				0		2020		1			50
	1739	59	0	1	0	0	0	0	1	0		5	5	0	0	0	15	0	0				2	0	1	1	1				1		2020		1			0
	1740	48	1	0	1	0	0	0	1	0				0	0	0	15	3	1				2	0	1		0				0		2020		1			0
	1741	72	1	0	1	0	1	1	1	0				2	4	0	15	0	0				4	0	1		1				0		2020		1			0
	1742	81	1	0	0	0	0	1	0	0				6	6	0	15	0	0				1	0	0		1				0		2020		1			-250
	1743	59	0	0	0	0	0	0	0	0				6	6	0	15	0	0				0	0	0		1				0		2020		1			-50
	1744	47	0	1	0	0	1	1	0	0				0	0	2	15	5	5				3	0	1		0				1		2020		1			-550
	1745	23	1	0	1	0	1	1	0	0				3	6	0	15	5	4				3	0	1		0				0		2020		1			0
	1746	41	1	1	1	1	0	1	1	0				4	4	0	15	6	1				5	0	1		0				0		2020		1			-200
	1747	77	0	0	0	0	0	0	1	0		35	35	2	4	1	15	3	2				1	0	1	0	0				1		2020		1			275
	1748	80	1	0	0	0	0	0	0	0				4	4	0	15	4	5				0	0	1		0				0		2020		1			-75
	1749	44	0	0	0	0	0	0	0	0				2	2	0	15	8	8				0	0	1		0				0		2020		1			-125
	1750	51	0	0	0	0	1	0	0	0				0	0	0	15	0	0				1	0	1		1				0		2020		1			-400
	1751	40	0	1	0	0	0	0	0	0		1	4	1	1	0	15	0	0				1	0	1	1	1				0		2020		1			-50
	1752	56	1	1	0	0	0	0	0	0				2	2	0	15	1	1				1	0	1		1				0		2020		1			-225
	1753	56	1	0	1	0	0	0	0	0				3	5	0	15	3	1				1	0	1		0				0		2020		1			-600
	1754	84	1	0	0	0	0	0	1	0				6	6	0	15	5	3				1	0	0		0				0		2020		1			-125
	1755	52	0	0	0	0	0	0	0	0				6	6	0	15						0	0	0						0		2020		1			-175
	1756	16	0	1	0	0	0	0	0	0				3	3	0	15	0	0				1	0	1		1				0		2020		1			400
	1757	52	1	0	1	0	0	0	1	0				6	6	0	15	1	1				2	0	0		1				0		2020		1			150
	1758	41	0	1	0	0	0	0	0	0				0	0	0	15	0	0				1	0	1		1				0		2020		1			-900
	1759	68	1	0	0	0	0	1	0	0				1	3	1	15	1	4				1	0	1		1				1		2020		1			75
	1760	21	0	0	0	0	1	1	0	0		20	22	1	1	1	15	0	0				2	0	1	0	1				1		2020		1			0
	1761	74	1	1	0	0	0	0	0	0				0	0	0	15	0	0				1	0	1		1				0		2020		1			-25
	1762	75	1	0	0	0	0	0	0	0				5	5	0	15	0	0				0	0	1		1				0		2020		1			-150
	1763	69	0	0	0	0	0	0	0	0				2	2	0	15	0	0				0	0	1		1				0		2020		1			0
	1764	49	1	0	0	0	0	0	0	1				3	3	0	15	5	5				0	0	1		0				0		2020		1			100
	1765	57	0	0	0	0	0	0	1	0				1	1	0	15	0	0				1	0	1		1				0		2020		1			-350
	1766	52	1	1	1	0	0	0	0	0		6	22	6	6	2	15	0	0				2	0	0	0	1				1		2020		1			-175
	1767	59	1	0	0	0	0	0	1	0				6	6	0	15						1	0	0						0		2020		1			0
	1768	44	1	0	0	0	0	0	0	0		5	7	0	0	2	15	0	0				0	0	1	1	1				1		2020		1			-950
	1769	55	1	0	1	0	0	0	1	1				2	2	0	15	0	0				2	0	1		1				0		2020		1			-275
	1770	70	0	0	0	0	1	0	0	0				1	1	0	15	0	0				1	0	1		1				0		2020		1			0
	1771	55	0	0	0	1	0	0	0	0		5	2	0	0	2	15	0	0				1	0	1	1	1				1		2020		1			-225
	1772	75	1	1	1	0	0	1	0	0				4	4	1	15	0	0				3	0	1		1				0		2020		1			25
	1773	67	1	0	0	0	0	0	0	1				6	2	0	15	2	1				0	0	0		1				0		2020		1			175
	1774	66	0	1	1	0	1	0	0	0				2	2	0	15	5	3				3	0	1		0				0		2020		1			25
	1775	45	1	1	0	0	0	1	0	0				2	2	0	15	6	6				2	0	1		0				0		2020		1			-450
	1776	56	1	1	0	0	0	1	0	0				2	2	0	15	0	0				2	0	1		1				0		2020		1			150
	1777	51	1	0	1	0	0	0	1	0		5	1	6	6	0	15	8	8				2	0	0	1	0				0		2020		1			-500
	1778	66	0	1	0	0	0	1	0	0		7	5	6	6	0	15	8	5				2	0	0	0	0				0		2020		1			-500
	1779	55	0	0	0	0	0	0	0	0				6	6	0	15	0	0				0	0	0		1				0		2020		1			-700
	1780	45	1	0	0	0	0	0	0	0				6	6	0	15	10	10				0	0	0		0				0		2020		1			-150
	1781	86	0	0	0	0	0	0	0	0				2	2	0	15	5	5				0	0	1		0				0		2020		1			-50
	1782	11	0	0	0	0	0	0	0	0				3	3	0	15	0	0				0	0	1		1				0		2020		1			-100
	1783	86	1	0	0	0	0	0	1	0				3	3	1	15	0	0				1	0	1		1				1		2020		1			225
	1784	61	1	0	1	0	0	0	0	0				6	6	0	15	0	0				1	0	0		1				0		2020		1			75
	1785	60	0	0	0	0	0	0	0	0				0	0	0	15	0	0				0	0	1		1				0		2020		1			100
	1786	71	0	1	0	0	0	1	0	0		2	5	3	3	0	15	0	0				2	0	1	1	1				0		2020		1			-125
	1787	58	0	0	0	0	0	0	0	0				2	2	1	15	0	0				0	0	1		1				1		2020		1			-500
	1788	79	0	0	0	0	0	0	1	0		5	6	5	5	0	15	0	0				1	0	1	1	1				0		2020		1			0
	1789	75	0	0	0	0	0	1	1	0				2	2	0	15	0	1				2	0	1		1				0		2020		1			0
	1790	70	0	0	0	0	0	0	0	0				1	1	0	15						0	0	1						0		2020		1			150
	1791	66	0	0	0	0	0	0	0	0		3	1	6	6	0	15	0	0				0	0	0	1	1				0		2020		1			0
	1792	83	0	0	0	0	0	0	0	1				6	6	0	15	3	1				0	0	0		0				0		2020		1			175
	1793	46	1	1	0	0	0	0	1	0		12	35	6	1	2	15						2	0	0	0					1		2020		1			0
	1794	76	1	0	0	0	0	0	1	0				2	2	0	15						1	0	1						0		2020		1			50
	1795	66	0	0	1	0	0	0	1	0		14	13	4	1	0	15	2	5				2	0	1	0	1				0		2020		1			-225
	1796	28	0	0	1	0	0	0	1	0		13	23	0	0	2	15	4	1				2	0	1	0	0				1		2020		1			-200
	1797	79	0	0	1	1	0	0	1	1				1	1	0	15	1	0				3	0	1		1				0		2020		1			-100
	1798	59	0	1	0	0	0	1	0	0		25	25	0	0	0	15	0	0				2	0	1	0	1				0		2020		1			0
	1799	51	0	1	1	0	0	0	1	0		5	9	1	1	0	15	3	5				3	0	1	1	0				0		2020		1			0
	1800	74	1	0	0	0	0	0	1	0				6	6	0	15						1	0	0						0		2020		1			-75
	1801	81	0	0	0	0	0	0	0	0		5	15										0			1							2020		1			75
	1802	68	0	0	0	0	0	0	0	1				6	6	0	15	0	0				0	0	0		1				0		2020		1			150
	1803	93	1	0	0	0	0	0	0	0				6	6	0	15						0	0	0						0		2020		1			350
	1804	50	1	0	1	0	0	0	0	0													1										2020		1			50
	1805	86	1	0	0	0	0	0	0	0								0	0				0				1						2020		1			-150
	1806	44	0	1	0	0	0	1	0	0		28	17	1	1	0	15	1	1				2	0	1	0	1				0		2020		1
	1807	77	0	0	0	1	0	0	0	0				4	1	0	15	2	5				1	0	1		1				0		2020		1			0
	1808	70	1	0	0	0	0	0	0	0				4	4	0	15	0	0				0	0	1		1				0		2020		1			-100
	1809	45	0	0	0	0	0	0	0	0				2	2	1	15	0	0				0	0	1		1				1		2020		1			0
	1810	85	1	0	0	0	0	0	1	0				6	6	0	15	2	6				1	0	0		1				0		2020		1			200
	1811	73	0	0	0	0	0	0	0	0				6	6	0	15	7	7				0	0	0		0				0		2020		1			250
	1812	48	1	0	0	0	0	0	0	0				6	6	0	15						0	0	0						0		2020		1
	1813	78	0	1	1	0	0	0	0	0				2	2	1	15	0	0				2	0	1		1				1		2020		1			-75
	1814	21	0	0	0	0	0	0	0	0				4	4	0	15	4	1				0	0	1		0				0		2020		1			-200
	1815	47	0	0	0	0	0	1	0	0		5	8	4	2	1	15	1	1				1	0	1	1	1				1		2020		1			-250
	1816	69	1	0	0	0	0	0	0	0				1	1	0	15	1	1				0	0	1		1				0		2020		1			100
	1817	21	1	0	0	0	0	0	0	0				6	6	0	15	5	5				0	0	0		0				0		2020		1			-700
	1818	48	0	1	1	0	0	0	0	0		16	15	2	2	0	15						2	0	1	0					0		2020		1			-100
	1819	50	0	1	0	0	0	1	0	0				3	3	1	15	0	0				2	0	1		1				1		2020		1			0
	1820	21	0	1	1	0	0	1	0	0				2	2	1	15	0	0				3	0	1		1				1		2020		1			-250
	1821	16	0	0	0	0	0	1	0	0				6	6	0	15						1	0	0						0		2020		1			-600
	1822	50	0							0																							2020		1			0
	1823	62	0	0	0	0	0	0	1	1		4	4	3	3	0	15	4	3				1	0	1	1	0				0		2020		1			-75
	1824	28	1	0	0	0	0	0	0	0				1	1	0	15						0	0	1						0		2020		1			-400
	1825	19	1	1	1	0	1	1	1	0				3	3	0	15						5	0	1						0		2020		1			-175
	1826	63	1	0	0	0	0	0	0	0				6	6	0	15	0	6				0	0	0		1				0		2020		1			75
	1827	62	1	0	1	0	0	0	0	0				6	6	0	15	5	5				1	0	0		0				0		2020		1			-225
	1828	51	0	0	0	1	0	0	1	0				6	6	0	15						2	0	0						0		2020		1			-25
	1829	44	1	0	0	1	1	0	1	0		5	7	0	0	2	5	2	3				3	1	1	1	1				1		2020		1			-950
	1830	55	1	0	1	0	0	0	1	0		8	13	1	1	0	15	3	1				2	0	1	0	0				0		2020		1			175
	1831	66	0	0	0	0	0	0	0	0				4	4	0	15	0	0				0	0	1		1				0		2020		1			125
	1832	49	1	0	0	0	0	0	1	0				5	5	0	15						1	0	1						0		2020		1			175
	1833	72	0	0	0	0	0	0	0	0				5	5	0	15						0	0	1						0		2020		1			-200
	1834	57	1	1	1	0	0	1	1	0		10	10	4	2	0	15						4	0	1	0					0		2020		1			-75
	1835	45	0	0	0	0	0	1	0	0		13	8	1	1	0	15	2	1				1	0	1	0	1				0		2020		1			-600
	1836	46	0	1	0	1	0	1	0	0				2	2	0	15						3	0	1						0		2020		1			-225
	1837	75	1	0	0	0	0	0	0	0				6	6	0	15						0	0	0						0		2020		1			-525
	1838	51	1	1	1	0	1	1	1	0				1	1	0	15						5	0	1						0		2020		1			-75
	1839	83	0	1	0	0	1	0	0	0				2	2	0	15						2	0	1						0		2020		1			250
	1840	46	1	0	0	0	0	1	0	0				1	1	1	15						1	0	1						1		2020		1			-25
	1841	82	0	0	1	0	0	1	1	0				2	2	0	15						3	0	1						0		2020		1			450
	1842	18	0	1	1	0	1	1	0	0		23	22	1	1	0	15	4	5				4	0	1	0	0				0		2020		1			0
	1843	75	1	0	0	0	0	1	0	0				6	6	0	15						1	0	0						0		2020		1			-25
	1844	68	1	0	0	0	0	0	0	1		14	13	3	3	0	15						0	0	1	0					0		2020		1			50
	1845	65	0	0	0	0	0	0	0	0				2	2	0	15						0	0	1						0		2020		1			25
	1846	78	0	0	0	0	0	0	0	0				3	3	0	15						0	0	1						0		2020		1			50
	1847	66	1	0	0	1	0	0	0	0				4	4	0	15						1	0	1						0		2020		1			-200
	1848	75	0	0	0	0	0	0	1	0				3	3	0	15	2	2				1	0	1		1				0		2020		1			-900
	1849	75	0	1	0	0	0	0	0	0		6	6	0	0	0	15						1	0	1	0					0		2020		1			50
	1850	71	0	0	0	0	1	1	0	0		6	13	3	3	0	15	0	0				2	0	1	0	1				0		2020		1			50
	1851	61	0	0	1	0	0	0	0	0		17	23	2	2	0	15						1	0	1	0					0		2020		1			0
	1852	87	1	0	0	0	0	0	0	0		8	6	6	6	0	15	0	0				0	0	0	0	1				0		2020		1			-125
	1853	82	1	0	0	0	0	0	1	0		6	1	1	1	0	15	3	2				1	0	1	0	0				0		2020		1			375
	1854	50	1	0	0	1	0	0	0	0		13	17	1	1	0	15	2	3				1	0	1	0	1				0		2020		1			0
	1855	76	1	0	1	0	0	0	1	0				4	4	0	15	5	2				2	0	1		0				0		2020		1			50
	1856	55	0	1	0	0	0	0	0	0		10	8	1	1	0	15	1	2				1	0	1	0	1				0		2020		1			0
	1857	71	0	1	1	0	0	1	1	0				1	1	0	15	1	1				4	0	1		1				0		2020		1			-200
	1858	60	1	0	0	0	0	0	0	0				6	6	0	15						0	0	0						0		2020		1			-25
	1859	25	0	1	0	0	0	1	0	0				2	2	0	15						2	0	1						0		2020		1			-200
	1860	51	0	1	1	1	1	1	1	0				1	1	2	15						6	0	1						1		2020		1			-300
	1861	78	0	0	0	0	0	0	1	0		10	17	1	1	0	15	4	4				1	0	1	0	0				0		2020		1			0
	1862	67	1	0	0	0	0	0	1	0		7	7	1	1	0	15	4	5				1	0	1	0	0				0		2020		1			75
	1863	76	0	0	0	0	0	1	0	0		8	4	6	6	0	15	0	0				1	0	0	0	1				0		2020		1			0
	1864	84	1	0	0	0	0	0	0	0				6	6	0	15						0	0	0						0		2020		1			0
	1865	16	0	1	1	1	0	1	0	0				3	3	2	15	0	0				4	0	1		1				1		2020		1			-375
	1866	20	1	1	1	0	0	0	0	0		25	25	1	1	1	15	1	1				2	0	1	0	1				1		2020		1			-50
	1867	56	0	1	0	0	0	0	0	0		3	2	2	2	2	15	10	2				1	0	1	1	0				1		2020		1			0
	1868	56	0	0	0	0	0	1	0	0				6	6	0	15	0	0				1	0	0		1				0		2020		1			-25
	1869	75	0	0	0	0	0	0	0	0				3	3	0	15	0	0				0	0	1		1				0		2020		1			-150
	1870	84	1	0	0	0	0	0	0	1				3	3	0	15	0	0				0	0	1		1				0		2020		1			100
	1871	73	1	0	0	0	0	1	0	0				6	6	1	15	2	2				1	0	0		1				1		2020		1			-125
	1872	82	1	0	0	0	0	0	0	0		5	9					0	0				0			1	1						2020		1			75
	1873	84	0	0	0	0	0	0	1	0				1	1	0	15	0	0				1	0	1		1				0		2020		1			175
	1874	58	0	0	1	1	0	0	0	0				2	2	0	5	0	0				2	1	1		1				0		2020		1			25
	1875	76	1	1	1	0	0	1	0	0				6	3	0	15	2	2				3	0	0		1				0		2020		1			0
	1876	74	0	0	0	0	0	1	0	0				1	1	0	15	3	1				1	0	1		0				0		2020		1			-25
	1877	43	1	1	1	0	0	0	0	0		7	10	1	1	0	15	0	0				2	0	1	0	1				0		2020		1			-600
	1878	88	0	1	0	0	0	1	0	1		12	12	2	2	0	15	5	5				2	0	1	0	0				0		2020		1			125
	1879	52	1	0	1	1	0	0	0	0				3	3	1	8						2	1	1						1		2020		1			-125
	1880	67	1							0								1	1								1						2020		1			-100
	1881	14	0	0	0	0	0	0	0	0													0										2020		1			-100
	1882	66	1	0	0	0	0	0	0	0				2	2	0	15	4	5				0	0	1		0				0		2020		1			-275
	1883	71	1	0	1	1	0	0	0	0		5	13	2	2	0	15	0	0				2	0	1	1	1				0		2020		1			-50
	1884	54	1	0	0	0	0	0	0	0				2	2	0	15						0	0	1						0		2020		1			-400
	1885	60	1	0	1	0	0	0	1	0				6	6	0	15						2	0	0						0		2020		1			-300
	1886	72	1	0	0	0	0	0	0	1				6	6	0	15	5	5				0	0	0		0				0		2020		1			0
	1887	78	0	0	0	0	0	0	1	0				6	6	0	15	0	0				1	0	0		1				0		2020		1			0
	1888	85	0	0	0	0	0	0	1	0				1	1	0	15						1	0	1						0		2020		1			0
	1889	39	0	1	1	0	0	1	1	1				3	3	1	15	0	0				4	0	1		1				1		2020		1			-250
	1890	69	0							0				2	2	0		5	5						1		0				0		2020		1			150
	1891	82	1	0	0	0	0	0	1	0				6	6	0	15	5	5				1	0	0		0				0		2020		1			-75
	1892	37	0	1	1	0	0	0	0	0		13	10	1	1	0	15	0	0				2	0	1	0	1				0		2020		1			-650
	1893	80	1	1	0	0	0	0	0	0				1	1	1	15						1	0	1						1		2020		1			1500
	1894	47	0	0	0	0	1	0	1	0		27	22	3	3	0	15						2	0	1	0					0		2020		1			-400
	1895	49	0	1	0	0	1	1	0	0		13	6	6	6	1	15	1	1				3	0	0	0	1				1		2020		1			-650
	1896	51	0	1	1	0	0	1	1	0		10	10	3	3	1	15	5	5				4	0	1	0	0				1		2020		1			500
	1897	56	0	0	0	0	0	0	0	0				1	1	0	15						0	0	1						0		2020		1			100
	1898	28	0	0	0	0	0	1	0	0				1	1	0	15						1	0	1						0		2020		1
	1899	38	1	0	0	0	0	0	0	0				1	1	1	8						0	1	1						0		2020		1			-150
	1900	60	0	0	0	0	0	1	0	0				2	2	0	15						1	0	1						0		2020		1			-375
	1901	50	0	1	0	0	0	1	1	0				8	8	1	15						3	0	0						0		2020		1			0
	1902	44	0	1	1	0	0	1	0	0		11	7	0	0	0	15	3	3				3	0	1	0	0				0		2020		1			-350
	1903	60	0	0	0	0	0	0	0	0				1	1	0	15						0	0	1						0		2020		1			175
	1904	84	0	0	0	0	0	0	0	0		13	9	3	3	1	15	1	1				0	0	1	0	1				1		2020		1			375
	1905	35	1	1	1	0	1	0	1	0				2	2	0	15	0	0				4	0	1		1				0		2020		1			-300
	1906	70	0	1	0	1	0	1	1	0				0	0	1	15	0	0				4	0	1		1				0		2020		1			150
	1907	73	1	0	0	0	0	0	0	0				2	2	1	15						0	0	1						0		2020		1			-75
	1908	88	0	0	0	0	0	0	0	0				1	1	2	15						0	0	1						1		2020		1			0
	1909	54	0	1	1	0	0	1	0	0		3	2	1	1	0	15	2	3				3	0	1	1	1				0		2020		1			-525
	1910	56	0	1	1	0	0	0	0	0		14	13	2	2	0	15	4	8				2	0	1	0	0				0		2020		1			-125
	1911	53	0	0	0	0	0	0	0	0		8	10	1	1	0	15	4	4				0	0	1	0	0				0		2020		1			-75
	1912	66	0	0	0	0	0	0	0	0				3	3	0	15						0	0	1						0		2020		1			-375
	1913	82	0	0	0	0	0	0	0	0				6	6	0	15						0	0	0						0		2020		1			200
	1914	62	1	0	1	0	0	0	1	0				6	6	0	15	0	0				2	0	0		1				0		2020		1			-100
	1915	57	0	0	1	0	0	0	1	0				6	6	0	15	0	0				2	0	0		1				0		2020		1			-500
	1916	43	1	0	1	0	1	0	0	0		6	6	6	6	0	15	5	5				2	0	0	0	0				0		2020		1			-775
	1917	69	0	1	1	0	0	1	0	0				2	2	0	15	0	0				3	0	1		1				0		2020		1			-550
	1918	54	0	0	0	0	0	0	0	0		10	6	1	1	1	15						0	0	1	0					1		2020		1			-650
	1919	22	0	1	0	0	0	0	0	0				3	3	0	15	0	0				1	0	1		1				0		2020		1			-150
	1920	37	0	1	1	1	0	1	1	0				1	1	0	15	0	0				5	0	1		1				0		2020		1
	1921	52	0	1	1	1	0	0	1	0				1	3	0	15	0	0				4	0	1		1				0		2020		1			125
	1922	79	0	1	0	0	0	1	0	0				1	1	0	15	0	0				2	0	1		1				0		2020		1			100
	1923	69	1	0	0	0	0	1	0	0		6	8	3	5	0	15						1	0	1	0					0		2020		1			50
	1924	58	0	1	0	0	0	0	1	0				2	2	0	15						2	0	1						0		2020		1			-200
	1925	44	1	1	0	0	0	1	0	0				1	1	0	15						2	0	1						0		2020		1			-175
	1926	27	1	0	0	0	0	0	0	0				6	6	0	15						0	0	0						1		2020		1			-400
	1927	49	0	1	1	1	1	0	0	0				6	6	0	15	0	0				4	0	0		1				0		2020		1			-100
	1928	60	0	0	0	0	0	0	0	1				6	6	0	15	6	6				0	0	0		0				0		2020		1			-75
	1929	20	0	0	0	0	0	0	0	0				6	6	0	15	0	0				0	0	0		1				0		2020		1			0
	1930	69	0	0	0	0	0	0	0	0				6	6	0	15	10	3				0	0	0		0				0		2020		1			-100
	1931	7	0	0	0	0	0	0	0	0				2	2	1	15						0	0	1						0		2020		1
	1932	80	0	0	0	1	1	0	0	1		12	13	1	1	0	15	7	7				2	0	1	0	0				0		2020		1			0
	1933	72	1	0	0	1	0	0	0	0				3	3	0	15	0	0				1	0	1		1				0		2020		1			-450
	1934	52	0	1	1	1	0	0	1	0		7	7	0	0	1	15	0	0				4	0	1	0	1				1		2020		1			-800
	1935	51	0	1	0	0	1	0	0	0				4	2	0	15						2	0	1						0		2020		1			0
	1936	57	0	1	0	1	0	1	0	0				3	3	1	15	0	0				3	0	1		1				1		2020		1			-50
	1937	16	0	1	0	1	0	1	0	0				2	2	1	15	8	8				3	0	1		0				1		2020		1			-475
	1938	47	0	1	0	0	0	1	0	0				1	1	0	15	0	0				2	0	1		1				0		2020		1			-175
	1939	23	0	0	0	1	0	0	0	0		12	11	1	1	1	15	0	0				1	0	1	0	1				1		2020		1			25
	1940	37	0	0	0	0	0	1	0	0		7	10	1	1	0	15	0	0				1	0	1	0	1				0		2020		1			-650
	1941	69	0	1	0	0	0	0	0	0		4	6	2	2	0	15	0	0				1	0	1	1	1				0		2020		1			-800
	1942	75	0	1	0	0	1	1	0	0		5	4	1	1	0	15	6	6				3	0	1	1	0				0		2020		1			75
	1943	78	1	0	0	0	0	0	0	0				1	1	0	15	3	1				0	0	1		0				0		2020		1			0
	1944	25	0	1	1	0	0	1	1	0		7	9	4	4	0	15	3	3				4	0	1	0	0				0		2020		1			0
	1945	34	0	1	0	0	0	1	0	0				1	1	0	15	0	0				2	0	1		1				0		2020		1			-300
	1946	64	0	1	0	0	0	1	0	0				4	4	0	15	2	2				2	0	1		1				0		2020		1			-50
	1947	47	0	0	0	0	1	0	0	1				0	0	0	15	6	6				1	0	1		0				0		2020		1			0
	1948	48	1	1	1	0	1	1	0	0				0	0	0	15	0	0				4	0	1		1				0		2020		1			-475
	1949	50	0	1	0	0	0	1	0	0		0	1	1	1	1	15	0	3				2	0	1	1	1				0		2020		1			-475
	1950	14	1	0	0	0	0	0	0	0				6	6	0	15	0	0				0	0	0		1				0		2020		1			-425
	1951	56	0	0	1	0	0	0	0	0				6	6	0	15	5	4				1	0	0		0				0		2020		1			-325
	1952	84	0	0	0	0	0	1	0	0													1										2020		1			100
	1953	40	0	0	0	0	0	0	0	0				6	6	0	15	6	6				0	0	0		0				0		2020		1			-100
	1954	14	1	0	0	0	0	0	0	0		13	13	6	6	0	15	10	10				0	0	0	0	0				0		2020		1			-325
	1955	87	0	0	0	0	0	0	0	1				6	6	0	15	3	1				0	0	0		0				0		2020		1			50
	1956	50	0	0	0	1	0	1	0	0				1	1	0	15	2	0				2	0	1		1				0		2020		1			-625
	1957	49	0	1	0	0	0	0	0	0				1	1	0	15	1	3				1	0	1		1				0		2020		1			0
	1958	29	0	0	0	0	0	0	0	0				1	1	1	15	0	0				0	0	1		1				1		2020		1			-1600
	1959	71	0	0	0	0	0	0	1	0				1	1	0	15	1	1				1	0	1		1				0		2020		1			25
	1960	64	0	1	1	1	1	1	1	0		1	7	1	1	0	15	5	1				6	0	1	1	0				0		2020		1			25
	1961	42	0	0	0	0	0	1	1	0				3	1	0	15	0	0				2	0	1		1				0		2020		1			-800
	1962	46	0	0	0	0	0	0	0	0				1	1	0	15						0	0	1						0		2020		1			-1000
	1963	45	0	0	0	0	0	0	0	0				0	0	0	15	0	0				0	0	1		1				0		2020		1			-450
	1964	66	0	1	1	1	0	1	1	0		15	5	1	1	2	15	3	3				5	0	1	0	0				1		2020		1			0
	1965	36	0	0	0	0	0	0	0	0				1	1	0	15	3	1				0	0	1		0				0		2020		1			-100
	1966	44	0	0	0	0	0	1	0	0		4	7	1	1	0	15	0	0				1	0	1	1	1				0		2020		1			-400
	1967	79	0	0	0	1	0	1	1	0				6	6	0	15						3	0	0						0		2020		1			150
	1968	12	0	0	1	0	0	0	0	0		6	5	6	6	0	15	1	1				1	0	0	0	1				0		2020		1			-450
	1969	62	0	0	0	0	0	0	0	0				6	6	0	15						0	0	0						0		2020		1			-350
	1970	49	0	0	1	0	0	0	1	0				0	0	0	15	1	3				2	0	1		1				0		2020		1			0
	1971	59	0	0	0	0	0	0	0	0				1	1	0	15	5	5				0	0	1		0				1		2020		1			-750
	1972	66	1	0	0	0	0	1	0	0				3	3	0	15	1	3				1	0	1		1				0		2020		1			-100
	1973	19	0	0	0	0	0	1	0	0				0	0	2	15	5	5				1	0	1		0				1		2020		1
	1974	82	0	0	0	1	0	0	1	1		12	8	2	2	0	15	5	3				2	0	1	0	0				0		2020		1			125
	1975	52	0	0	1	1	0	0	1	0				1	1	0	15	1	1				3	0	1		1				0		2020		1			-150
	1976	36	0	0	1	0	0	0	1	0				0	0	0	15	6	6				2	0	1		0				0		2020		1			75
	1977	37	0	0	0	0	0	0	0	0				1	1	1	15	1	1				0	0	1		1				0		2020		1			-600
	1978	44	0	0	1	0	0	0	0	0				4	4	0	15	1	3				1	0	1		1				0		2020		1			-450
	1979	82	0	0	0	0	0	0	0	1		12	14	3	3	1	15	4	1				0	0	1	0	0				1		2020		1			125
	1980	68	0	0	0	0	1	0	0	1		2	6	3	3	0	15	3	5				1	0	1	1	0				0		2020		1			75
	1981	49	1	0	1	0	0	0	1	0				3	1	1	15	5	5				2	0	1		0				1		2020		1			-450
	1982	73	0	1	0	0	0	0	1	0		13	13	1	1	0	15	0	0				2	0	1	0	1				0		2020		1			50
	1983	72	0	0	0	0	0	1	0	1				10	10	0	15	8	5				1	0	0		0				0		2020		1			100
	1984	80	1	0	0	0	0	0	0	1		15	5	6	6	0	15						0	0	0	0					0		2020		1
	1985	58	1	0	0	0	0	0	0	0				6	6	0	15						0	0	0						0		2020		1			100
	1986	33	1	0	0	1	0	0	0	0				2	2	2	15						1	0	1						1		2020		1
	1987	37	0	1	1	0	1	1	1	0				2	2	0	15						5	0	1						0		2020		1
	1988	38	0	0	0	0	0	1	0	0				1	1	0	15						1	0	1						0		2020		1			0
	1989	28	0	1	0	0	1	1	0	0				0	0	0	15						3	0	1						0		2020		1			-225
	1990	62	0	1	1	0	1	1	1	0				2	2	0	15						5	0	1						0		2020		1			-25
	1991	66	0	0	0	0	0	1	0	1		6	11	3	3	0	15						1	0	1	0					0		2020		1			-700
	1992	35	0	1	0	0	0	1	0	0		15	10	1	1	1	15						2	0	1	0					1		2020		1			-425
	1993	45	0	1	1	0	0	1	1	0				3	3	0	15						4	0	1						0		2020		1			-150
	1994	73	0	1	1	0	0	1	1	0				1	1	0	15						4	0	1						0		2020		1			-75
	1995	78	0	0	1	0	0	0	0	1		11	18	2	2	0	15						1	0	1	0					0		2020		1			200
	1996	38	0	0	0	0	0	0	0	0				6	6	0	15						0	0	0						0		2020		1			-525
	1997	57	0	0	0	0	0	0	1	0				6	6	0	15						1	0	0						0		2020		1			-275
	1998	87	0	0	0	0	0	0	0	1				6	6	0	15						0	0	0						0		2020		1			50
	1999	82	0	0	0	0	0	1	0	1				3	3	0	15						1	0	1						0		2020		1			125
[truncated: 1,908 more rows]
